# Supplementary material for: Estimation of ryegrass (Lolium) dry matter yield using genomic prediction considering genotype by environment interaction across south-eastern Australia
Source: Front Plant Sci. 2025 Jun 9;16:1579376. doi: 10.3389/fpls.2025.1579376 (PMC12183291; doi:10.3389/fpls.2025.1579376)
Supplement: Supplementary Table 2 — The details about all tested spatial models of the six spatial frameworks and their performances across the 23 trials. [file DataSheet2.csv]

	Trial	model_type	Y	Fixed	Random	Residual	logLik	AIC	BIC	MAE	n	last_message
1	Ballarat2013	Base	Yield	Harvest:Cultivar	NULL	units	-14308.2524	28618.50481	28624.12942	454.6768094	2720	LogLikelihood Converged
2	Ballarat2017	Base	Yield	Harvest:Cultivar	NULL	units	-11438.46328	22878.92655	22884.38185	311.5782347	2464	LogLikelihood Converged
3	Ballarat2019	Base	Yield	Harvest:Cultivar	NULL	units	-6268.156104	12538.31221	12543.18122	281.4578203	1288	LogLikelihood Converged
4	Casterton2012	Base	Yield	Harvest:Cultivar	NULL	units	-8056.876894	16115.75379	16121.02619	112.1865715	1920	LogLikelihood Converged
5	CressyTAS2012	Base	Yield	Harvest:Cultivar	NULL	units	-9201.419036	18404.83807	18410.11047	248.3860612	1920	LogLikelihood Converged
6	CressyTAS2014	Base	Yield	Harvest:Cultivar	NULL	units	-9104.329106	18210.65821	18215.93061	232.1910842	1920	LogLikelihood Converged
7	EllinbankVIC2015	Base	Yield	Harvest:Cultivar	NULL	units	-12664.83348	25331.66696	25337.28325	213.6369789	2816	LogLikelihood Converged
8	ElliottTAS2015	Base	Yield	Harvest:Cultivar	NULL	units	-15057.64008	30117.28016	30123.03806	259.8225313	3120	LogLikelihood Converged
9	GlenThompson2020	Base	Yield	Harvest:Cultivar	NULL	units	-5626.665086	11255.33017	11260.07658	309.804099	1140	LogLikelihood Converged
10	Hamilton2018	Base	Yield	Harvest:Cultivar	NULL	units	-7112.267699	14226.5354	14231.57243	218.9356659	1500	LogLikelihood Converged
11	Howlong2010	Base	Yield	Harvest:Cultivar	NULL	units	-10029.45527	20060.91054	20066.22376	333.524642	2016	LogLikelihood Converged
12	Howlong2011	Base	Yield	Harvest:Cultivar	NULL	units	-11173.40598	22348.81197	22354.26205	275.9692639	2304	LogLikelihood Converged
13	Howlong2012	Base	Yield	Harvest:Cultivar	NULL	units	-8819.496446	17640.99289	17646.11091	541.5830428	1620	LogLikelihood Converged
14	Howlong2014	Base	Yield	Harvest:Cultivar	NULL	units	-10732.34262	21466.68523	21472.09437	276.680851	2268	LogLikelihood Converged
15	LeongathaVIC2016	Base	Yield	Harvest:Cultivar	NULL	units	-5662.001128	11326.00226	11330.69929	452.7023083	1080	LogLikelihood Converged
16	Macarthur2019	Base	Yield	Harvest:Cultivar	NULL	units	-6613.321273	13228.64255	13233.60763	216.7943247	1406	LogLikelihood Converged
17	MtGambier2016	Base	Yield	Harvest:Cultivar	NULL	units	-8555.037825	17112.07565	17117.25267	279.3815478	2016	LogLikelihood Converged
18	Shepparton2008	Base	Yield	Harvest:Cultivar	NULL	units	-6366.197087	12734.39417	12739.26526	307.1354337	1296	LogLikelihood Converged
19	SmithtonTAS2017	Base	Yield	Harvest:Cultivar	NULL	units	-9876.571801	19755.1436	19760.416	396.9619057	1920	LogLikelihood Converged
20	Terang2018	Base	Yield	Harvest:Cultivar	NULL	units	-12867.26545	25736.5309	25742.1328	257.5005169	2688	LogLikelihood Converged
21	TimboonVIC2015	Base	Yield	Harvest:Cultivar	NULL	units	-11456.65332	22915.30665	22920.86464	166.2056503	2560	LogLikelihood Converged
22	TongalaVIC2015	Base	Yield	Harvest:Cultivar	NULL	units	-16963.01105	33928.0221	33933.91866	229.4657764	3584	LogLikelihood Converged
23	Warrnambool2020	Base	Yield	Harvest:Cultivar	NULL	units	-8146.383881	16294.76776	16299.93403	224.0037856	1760	LogLikelihood Converged
24	Ballarat2013	Spatial Fixed	Yield	Harvest:Cultivar+Harvest:(Row+Column)	NULL	units	-11218.63525	22439.2705	22444.65201	291.0480641	2720	LogLikelihood Converged
25	Ballarat2017	Spatial Fixed	Yield	Harvest:Cultivar+Harvest:(Row+Column)	NULL	units	-8517.257849	17036.5157	17041.67732	182.6939565	2464	LogLikelihood Converged
26	Ballarat2019	Spatial Fixed	Yield	Harvest:Cultivar+Harvest:(Row+Column)	NULL	units	-4278.027173	8558.054345	8562.55112	140.9443842	1288	LogLikelihood Converged
27	Casterton2012	Spatial Fixed	Yield	Harvest:Cultivar+Harvest:(Row+Column)	NULL	units	-5339.478351	10680.9567	10685.78973	67.67476637	1920	LogLikelihood Converged
28	CressyTAS2012	Spatial Fixed	Yield	Harvest:Cultivar+Harvest:(Row+Column)	NULL	units	-6238.75705	12479.5141	12484.34713	180.2529684	1920	LogLikelihood Converged
29	CressyTAS2014	Spatial Fixed	Yield	Harvest:Cultivar+Harvest:(Row+Column)	NULL	units	-6967.242555	13936.48511	13941.46983	157.7260464	1920	LogLikelihood Converged
30	EllinbankVIC2015	Spatial Fixed	Yield	Harvest:Cultivar+Harvest:(Row+Column)	NULL	units	-8444.549833	16891.09967	16896.26516	147.6039565	2816	LogLikelihood Converged
31	ElliottTAS2015	Spatial Fixed	Yield	Harvest:Cultivar+Harvest:(Row+Column)	NULL	units	-11821.51101	23645.02202	23650.52861	173.1437924	3120	LogLikelihood Converged
32	GlenThompson2020	Spatial Fixed	Yield	Harvest:Cultivar+Harvest:(Row+Column)	NULL	units	-3679.373912	7360.747824	7365.031958	195.0773616	1140	LogLikelihood Converged
33	Hamilton2018	Spatial Fixed	Yield	Harvest:Cultivar+Harvest:(Row+Column)	NULL	units	-4581.493945	9164.987889	9169.585035	112.4972583	1500	LogLikelihood Converged
34	Howlong2010	Spatial Fixed	Yield	Harvest:Cultivar+Harvest:(Row+Column)	NULL	units	-7147.717922	14297.43584	14302.40939	188.5238593	2016	LogLikelihood Converged
35	Howlong2011	Spatial Fixed	Yield	Harvest:Cultivar+Harvest:(Row+Column)	NULL	units	-7999.688983	16001.37797	16006.50164	150.3494231	2304	LogLikelihood Converged
36	Howlong2012	Spatial Fixed	Yield	Harvest:Cultivar+Harvest:(Row+Column)	NULL	units	-5927.785022	11857.57004	11862.32231	235.2739041	1620	LogLikelihood Converged
37	Howlong2014	Spatial Fixed	Yield	Harvest:Cultivar+Harvest:(Row+Column)	NULL	units	-7837.441287	15676.88257	15681.94305	192.6464933	2268	LogLikelihood Converged
38	LeongathaVIC2016	Spatial Fixed	Yield	Harvest:Cultivar+Harvest:(Row+Column)	NULL	units	-4231.271563	8464.543125	8468.914737	325.4371207	1080	LogLikelihood Converged
39	Macarthur2019	Spatial Fixed	Yield	Harvest:Cultivar+Harvest:(Row+Column)	NULL	units	-4079.4618	8160.923601	8165.383505	118.0908585	1406	LogLikelihood Converged
40	MtGambier2016	Spatial Fixed	Yield	Harvest:Cultivar+Harvest:(Row+Column)	NULL	units	-2871.726767	5745.453533	5749.437469	141.6597388	2016	LogLikelihood Converged
41	Shepparton2008	Spatial Fixed	Yield	Harvest:Cultivar+Harvest:(Row+Column)	NULL	units	-4725.487143	9452.974286	9457.516758	212.4729172	1296	LogLikelihood Converged
42	SmithtonTAS2017	Spatial Fixed	Yield	Harvest:Cultivar+Harvest:(Row+Column)	NULL	units	-6511.384955	13024.76991	13029.59428	248.3911219	1920	LogLikelihood Converged
43	Terang2018	Spatial Fixed	Yield	Harvest:Cultivar+Harvest:(Row+Column)	NULL	units	-9912.792111	19827.58422	19832.912	170.508704	2688	LogLikelihood Converged
44	TimboonVIC2015	Spatial Fixed	Yield	Harvest:Cultivar+Harvest:(Row+Column)	NULL	units	-7708.896172	15419.79234	15424.91198	112.4785399	2560	LogLikelihood Converged
45	TongalaVIC2015	Spatial Fixed	Yield	Harvest:Cultivar+Harvest:(Row+Column)	NULL	units	-13238.09577	26478.19155	26483.82782	155.3550374	3584	LogLikelihood Converged
46	Warrnambool2020	Spatial Fixed	Yield	Harvest:Cultivar+Harvest:(Row+Column)	NULL	units	-5231.989916	10465.97983	10470.6781	128.4658311	1760	LogLikelihood Converged
47	Ballarat2013	Spatial Fixed Linear	Yield	Harvest:Cultivar+Harvest:(lin(Row)+lin(Column))	NULL	units	-13977.96976	27957.93953	27963.5474	402.4834785	2720	LogLikelihood Converged
48	Ballarat2017	Spatial Fixed Linear	Yield	Harvest:Cultivar+Harvest:(lin(Row)+lin(Column))	NULL	units	-11216.77523	22435.55046	22440.97998	291.7062822	2464	LogLikelihood Converged
49	Ballarat2019	Spatial Fixed Linear	Yield	Harvest:Cultivar+Harvest:(lin(Row)+lin(Column))	NULL	units	-6046.127538	12094.25508	12099.07509	257.4077768	1288	LogLikelihood Converged
50	Casterton2012	Spatial Fixed Linear	Yield	Harvest:Cultivar+Harvest:(lin(Row)+lin(Column))	NULL	units	-7783.136137	15568.27227	15573.5222	95.2607998	1920	LogLikelihood Converged
51	CressyTAS2012	Spatial Fixed Linear	Yield	Harvest:Cultivar+Harvest:(lin(Row)+lin(Column))	NULL	units	-9030.245047	18062.49009	18067.74002	231.2128312	1920	LogLikelihood Converged
52	CressyTAS2014	Spatial Fixed Linear	Yield	Harvest:Cultivar+Harvest:(lin(Row)+lin(Column))	NULL	units	-8905.358857	17812.71771	17817.96194	215.5042004	1920	LogLikelihood Converged
53	EllinbankVIC2015	Spatial Fixed Linear	Yield	Harvest:Cultivar+Harvest:(lin(Row)+lin(Column))	NULL	units	-12429.89679	24861.79359	24867.38797	198.5116455	2816	LogLikelihood Converged
54	ElliottTAS2015	Spatial Fixed Linear	Yield	Harvest:Cultivar+Harvest:(lin(Row)+lin(Column))	NULL	units	-14640.64948	29283.29896	29289.03439	227.7677764	3120	LogLikelihood Converged
55	GlenThompson2020	Spatial Fixed Linear	Yield	Harvest:Cultivar+Harvest:(lin(Row)+lin(Column))	NULL	units	-5428.892377	10859.78475	10864.49528	270.4615566	1140	LogLikelihood Converged
56	Hamilton2018	Spatial Fixed Linear	Yield	Harvest:Cultivar+Harvest:(lin(Row)+lin(Column))	NULL	units	-6676.32015	13354.6403	13359.65061	156.8090965	1500	LogLikelihood Converged
57	Howlong2010	Spatial Fixed Linear	Yield	Harvest:Cultivar+Harvest:(lin(Row)+lin(Column))	NULL	units	-9683.767371	19369.53474	19374.81544	288.6692354	2016	LogLikelihood Converged
58	Howlong2011	Spatial Fixed Linear	Yield	Harvest:Cultivar+Harvest:(lin(Row)+lin(Column))	NULL	units	-10744.9922	21491.98441	21497.40618	229.5323651	2304	LogLikelihood Converged
59	Howlong2012	Spatial Fixed Linear	Yield	Harvest:Cultivar+Harvest:(lin(Row)+lin(Column))	NULL	units	-8560.571587	17123.14317	17128.21644	513.7279899	1620	LogLikelihood Converged
60	Howlong2014	Spatial Fixed Linear	Yield	Harvest:Cultivar+Harvest:(lin(Row)+lin(Column))	NULL	units	-10458.97251	20919.94503	20925.32091	254.8478245	2268	LogLikelihood Converged
61	LeongathaVIC2016	Spatial Fixed Linear	Yield	Harvest:Cultivar+Harvest:(lin(Row)+lin(Column))	NULL	units	-5519.459742	11040.91948	11045.57878	427.2795166	1080	LogLikelihood Converged
62	Macarthur2019	Spatial Fixed Linear	Yield	Harvest:Cultivar+Harvest:(lin(Row)+lin(Column))	NULL	units	-6315.491381	12632.98276	12637.90934	178.7825826	1406	LogLikelihood Converged
63	MtGambier2016	Spatial Fixed Linear	Yield	Harvest:Cultivar+Harvest:(lin(Row)+lin(Column))	NULL	units	-8297.102697	16596.20539	16601.34505	253.6033901	2016	LogLikelihood Converged
64	Shepparton2008	Spatial Fixed Linear	Yield	Harvest:Cultivar+Harvest:(lin(Row)+lin(Column))	NULL	units	-6108.933437	12219.86687	12224.69991	260.9825893	1296	LogLikelihood Converged
65	SmithtonTAS2017	Spatial Fixed Linear	Yield	Harvest:Cultivar+Harvest:(lin(Row)+lin(Column))	NULL	units	-9489.708216	18981.41643	18986.66066	326.7357853	1920	LogLikelihood Converged
66	Terang2018	Spatial Fixed Linear	Yield	Harvest:Cultivar+Harvest:(lin(Row)+lin(Column))	NULL	units	-12596.05889	25194.11779	25199.69542	236.9627811	2688	LogLikelihood Converged
67	TimboonVIC2015	Spatial Fixed Linear	Yield	Harvest:Cultivar+Harvest:(lin(Row)+lin(Column))	NULL	units	-11188.89845	22379.7969	22385.3338	149.540865	2560	LogLikelihood Converged
68	TongalaVIC2015	Spatial Fixed Linear	Yield	Harvest:Cultivar+Harvest:(lin(Row)+lin(Column))	NULL	units	-16615.85811	33233.71621	33239.59171	210.2390307	3584	LogLikelihood Converged
69	Warrnambool2020	Spatial Fixed Linear	Yield	Harvest:Cultivar+Harvest:(lin(Row)+lin(Column))	NULL	units	-7824.000473	15650.00095	15655.13264	188.7600257	1760	LogLikelihood Converged
70	Ballarat2013	Spatial Random	Yield	Harvest:Cultivar	ar1(Harvest):ar1(Row):ar1(Column)	units	-13872.26978	27752.53956	27775.03803	286.152687	2720	LogLikelihood Converged
71	Ballarat2017	Spatial Random	Yield	Harvest:Cultivar	ar1(Harvest):ar1(Row):ar1(Column)	units	-11043.76352	22095.52704	22117.34823	175.5542867	2464	LogLikelihood Converged
72	Ballarat2019	Spatial Random	Yield	Harvest:Cultivar	ar1(Harvest):ar1(Row):ar1(Column)	units	-6074.467296	12154.93459	12169.54163	175.5366113	1288	LogLikelihood Converged
73	Casterton2012	Spatial Random	Yield	Harvest:Cultivar	ar1(Harvest):ar1(Row):ar1(Column)	units	-7666.344853	15340.68971	15361.7793	61.67975577	1920	LogLikelihood Converged
74	CressyTAS2012	Spatial Random	Yield	Harvest:Cultivar	ar1(Harvest):ar1(Row):ar1(Column)	units	-8997.192954	18002.38591	18023.4755	152.6560544	1920	LogLikelihood Converged
75	CressyTAS2014	Spatial Random	Yield	Harvest:Cultivar	ar1(Harvest):ar1(Row):ar1(Column)	units	NA	NA	NA	NA	NA	Other
76	EllinbankVIC2015	Spatial Random	Yield	Harvest:Cultivar	ar1(Harvest):ar1(Row):ar1(Column)	units	-12503.17931	25014.35862	25036.82375	159.0645877	2816	LogLikelihood Converged
77	ElliottTAS2015	Spatial Random	Yield	Harvest:Cultivar	ar1(Harvest):ar1(Row):ar1(Column)	units	-14637.86206	29283.72412	29306.75574	161.5223437	3120	LogLikelihood Converged
78	GlenThompson2020	Spatial Random	Yield	Harvest:Cultivar	ar1(Harvest):ar1(Row):ar1(Column)	units	-5528.01168	11064.02336	11083.00901	199.0475917	1140	LogLikelihood Converged
79	Hamilton2018	Spatial Random	Yield	Harvest:Cultivar	ar1(Harvest):ar1(Row):ar1(Column)	units	-6664.597013	13337.19403	13357.34214	108.7038804	1500	LogLikelihood Converged
80	Howlong2010	Spatial Random	Yield	Harvest:Cultivar	ar1(Harvest):ar1(Row):ar1(Column)	units	-9464.514814	18937.02963	18958.28251	161.0293333	2016	LogLikelihood Converged
81	Howlong2011	Spatial Random	Yield	Harvest:Cultivar	ar1(Harvest):ar1(Row):ar1(Column)	units	NA	NA	NA	NA	NA	Other
82	Howlong2012	Spatial Random	Yield	Harvest:Cultivar	ar1(Harvest):ar1(Row):ar1(Column)	units	-8018.746182	16043.49236	16058.84641	179.5498141	1620	LogLikelihood Converged
83	Howlong2014	Spatial Random	Yield	Harvest:Cultivar	ar1(Harvest):ar1(Row):ar1(Column)	units	-10485.30519	20978.61037	21000.24692	162.5838238	2268	LogLikelihood Converged
84	LeongathaVIC2016	Spatial Random	Yield	Harvest:Cultivar	ar1(Harvest):ar1(Row):ar1(Column)	units	-5611.725981	11231.45196	11250.2401	321.9964481	1080	LogLikelihood Converged
85	Macarthur2019	Spatial Random	Yield	Harvest:Cultivar	ar1(Harvest):ar1(Row):ar1(Column)	units	-6409.523636	12827.04727	12846.90759	127.0818234	1406	LogLikelihood Converged
86	MtGambier2016	Spatial Random	Yield	Harvest:Cultivar	ar1(Harvest):ar1(Row):ar1(Column)	units	-8449.775624	16907.55125	16928.25932	163.3964777	2016	LogLikelihood Converged
87	Shepparton2008	Spatial Random	Yield	Harvest:Cultivar	ar1(Harvest):ar1(Row):ar1(Column)	units	-6233.55152	12475.10304	12494.5874	221.9267174	1296	LogLikelihood Converged
88	SmithtonTAS2017	Spatial Random	Yield	Harvest:Cultivar	ar1(Harvest):ar1(Row):ar1(Column)	units	-9588.713984	19185.42797	19206.51756	237.3515843	1920	LogLikelihood Converged
89	Terang2018	Spatial Random	Yield	Harvest:Cultivar	ar1(Harvest):ar1(Row):ar1(Column)	units	-12467.351	24942.70201	24965.10962	140.4532495	2688	LogLikelihood Converged
90	TimboonVIC2015	Spatial Random	Yield	Harvest:Cultivar	ar1(Harvest):ar1(Row):ar1(Column)	units	-11247.54091	22503.08181	22525.31379	114.2396548	2560	LogLikelihood Converged
91	TongalaVIC2015	Spatial Random	Yield	Harvest:Cultivar	ar1(Harvest):ar1(Row):ar1(Column)	units	-16437.539	32883.07799	32906.6642	128.6011257	3584	LogLikelihood Converged
92	Warrnambool2020	Spatial Random	Yield	Harvest:Cultivar	ar1(Harvest):ar1(Row):ar1(Column)	units	-7803.765302	15615.5306	15636.19567	126.172082	1760	LogLikelihood Converged
93	Ballarat2013	Spatial Random	Yield	Harvest:Cultivar	ar1(Harvest):ar1(Row):ar2(Column)	units	-13868.53687	27747.07375	27775.19684	282.7847192	2720	LogLikelihood Converged
94	Ballarat2017	Spatial Random	Yield	Harvest:Cultivar	ar1(Harvest):ar1(Row):ar2(Column)	units	-11036.45036	22082.90073	22110.17722	175.747726	2464	LogLikelihood Converged
95	Ballarat2019	Spatial Random	Yield	Harvest:Cultivar	ar1(Harvest):ar1(Row):ar2(Column)	units	NA	NA	NA	NA	NA	Other
96	Casterton2012	Spatial Random	Yield	Harvest:Cultivar	ar1(Harvest):ar1(Row):ar2(Column)	units	-7665.254578	15340.50916	15366.87115	61.4679559	1920	LogLikelihood Converged
97	CressyTAS2012	Spatial Random	Yield	Harvest:Cultivar	ar1(Harvest):ar1(Row):ar2(Column)	units	-8997.089663	18004.17933	18030.54132	153.4447233	1920	LogLikelihood Converged
98	CressyTAS2014	Spatial Random	Yield	Harvest:Cultivar	ar1(Harvest):ar1(Row):ar2(Column)	units	-8843.449146	17694.89829	17715.98789	140.7514038	1920	LogLikelihood Converged
99	EllinbankVIC2015	Spatial Random	Yield	Harvest:Cultivar	ar1(Harvest):ar1(Row):ar2(Column)	units	-12502.92609	25015.85218	25043.9336	160.6659084	2816	LogLikelihood Converged
100	ElliottTAS2015	Spatial Random	Yield	Harvest:Cultivar	ar1(Harvest):ar1(Row):ar2(Column)	units	-14636.8613	29281.7226	29304.75423	160.5322337	3120	LogLikelihood Converged
101	GlenThompson2020	Spatial Random	Yield	Harvest:Cultivar	ar1(Harvest):ar1(Row):ar2(Column)	units	-5527.995724	11065.99145	11089.72351	199.6526188	1140	LogLikelihood Converged
102	Hamilton2018	Spatial Random	Yield	Harvest:Cultivar	ar1(Harvest):ar1(Row):ar2(Column)	units	-6664.438609	13336.87722	13357.02533	108.6092643	1500	LogLikelihood Converged
103	Howlong2010	Spatial Random	Yield	Harvest:Cultivar	ar1(Harvest):ar1(Row):ar2(Column)	units	-9463.677899	18937.3558	18963.9219	161.1001097	2016	LogLikelihood Converged
104	Howlong2011	Spatial Random	Yield	Harvest:Cultivar	ar1(Harvest):ar1(Row):ar2(Column)	units	NA	NA	NA	NA	NA	Other
105	Howlong2012	Spatial Random	Yield	Harvest:Cultivar	ar1(Harvest):ar1(Row):ar2(Column)	units	-7995.8163	15999.6326	16020.10467	178.9922587	1620	LogLikelihood Converged
106	Howlong2014	Spatial Random	Yield	Harvest:Cultivar	ar1(Harvest):ar1(Row):ar2(Column)	units	-10483.28188	20976.56375	21003.60944	163.167366	2268	LogLikelihood Converged
107	LeongathaVIC2016	Spatial Random	Yield	Harvest:Cultivar	ar1(Harvest):ar1(Row):ar2(Column)	units	-5597.539415	11205.07883	11228.564	293.0080581	1080	LogLikelihood Converged
108	Macarthur2019	Spatial Random	Yield	Harvest:Cultivar	ar1(Harvest):ar1(Row):ar2(Column)	units	-6424.95951	12855.91902	12870.81426	146.203743	1406	LogLikelihood Converged
109	MtGambier2016	Spatial Random	Yield	Harvest:Cultivar	ar1(Harvest):ar1(Row):ar2(Column)	units	-8438.91401	16887.82802	16913.71311	151.9592457	2016	LogLikelihood Converged
110	Shepparton2008	Spatial Random	Yield	Harvest:Cultivar	ar1(Harvest):ar1(Row):ar2(Column)	units	-6232.67454	12475.34908	12499.70454	219.0502986	1296	LogLikelihood Converged
111	SmithtonTAS2017	Spatial Random	Yield	Harvest:Cultivar	ar1(Harvest):ar1(Row):ar2(Column)	units	-9587.925812	19183.85162	19204.94122	236.8015907	1920	LogLikelihood Converged
112	Terang2018	Spatial Random	Yield	Harvest:Cultivar	ar1(Harvest):ar1(Row):ar2(Column)	units	NA	NA	NA	NA	NA	Other
113	TimboonVIC2015	Spatial Random	Yield	Harvest:Cultivar	ar1(Harvest):ar1(Row):ar2(Column)	units	-11243.72752	22497.45503	22525.24501	107.7199323	2560	LogLikelihood Converged
114	TongalaVIC2015	Spatial Random	Yield	Harvest:Cultivar	ar1(Harvest):ar1(Row):ar2(Column)	units	-16437.53465	32885.0693	32914.55207	128.4985208	3584	LogLikelihood Converged
115	Warrnambool2020	Spatial Random	Yield	Harvest:Cultivar	ar1(Harvest):ar1(Row):ar2(Column)	units	-7803.998954	15615.99791	15636.66297	125.6198615	1760	LogLikelihood Converged
116	Ballarat2013	Spatial Random	Yield	Harvest:Cultivar	ar1(Harvest):ar1(Row):ar3(Column)	units	-13868.43178	27748.86355	27782.61126	282.6345519	2720	LogLikelihood Converged
117	Ballarat2017	Spatial Random	Yield	Harvest:Cultivar	ar1(Harvest):ar1(Row):ar3(Column)	units	-11035.68382	22083.36764	22116.09943	175.2641499	2464	LogLikelihood Converged
118	Ballarat2019	Spatial Random	Yield	Harvest:Cultivar	ar1(Harvest):ar1(Row):ar3(Column)	units	NA	NA	NA	NA	NA	Other
119	Casterton2012	Spatial Random	Yield	Harvest:Cultivar	ar1(Harvest):ar1(Row):ar3(Column)	units	-7663.519831	15339.03966	15370.67405	61.52860098	1920	LogLikelihood Converged
120	CressyTAS2012	Spatial Random	Yield	Harvest:Cultivar	ar1(Harvest):ar1(Row):ar3(Column)	units	-8996.856661	18005.71332	18037.34771	154.0159101	1920	LogLikelihood Converged
121	CressyTAS2014	Spatial Random	Yield	Harvest:Cultivar	ar1(Harvest):ar1(Row):ar3(Column)	units	-8842.546701	17695.0934	17721.45539	143.3935095	1920	LogLikelihood Converged
122	EllinbankVIC2015	Spatial Random	Yield	Harvest:Cultivar	ar1(Harvest):ar1(Row):ar3(Column)	units	-12501.90101	25015.80203	25049.49973	160.5854808	2816	LogLikelihood Converged
123	ElliottTAS2015	Spatial Random	Yield	Harvest:Cultivar	ar1(Harvest):ar1(Row):ar3(Column)	units	-14634.98862	29279.97724	29308.76678	162.2002388	3120	LogLikelihood Converged
124	GlenThompson2020	Spatial Random	Yield	Harvest:Cultivar	ar1(Harvest):ar1(Row):ar3(Column)	units	-5526.688821	11065.37764	11093.85611	196.3446934	1140	LogLikelihood Converged
125	Hamilton2018	Spatial Random	Yield	Harvest:Cultivar	ar1(Harvest):ar1(Row):ar3(Column)	units	0	10	35.18513807	108.6018301	1500	No residual variation
126	Howlong2010	Spatial Random	Yield	Harvest:Cultivar	ar1(Harvest):ar1(Row):ar3(Column)	units	-9460.701055	18933.40211	18965.28143	160.5717413	2016	LogLikelihood Converged
127	Howlong2011	Spatial Random	Yield	Harvest:Cultivar	ar1(Harvest):ar1(Row):ar3(Column)	units	NA	NA	NA	NA	NA	Other
128	Howlong2012	Spatial Random	Yield	Harvest:Cultivar	ar1(Harvest):ar1(Row):ar3(Column)	units	NA	NA	NA	NA	NA	Other
129	Howlong2014	Spatial Random	Yield	Harvest:Cultivar	ar1(Harvest):ar1(Row):ar3(Column)	units	-10483.13833	20978.27667	21010.73148	163.3484233	2268	LogLikelihood Converged
130	LeongathaVIC2016	Spatial Random	Yield	Harvest:Cultivar	ar1(Harvest):ar1(Row):ar3(Column)	units	-5592.161274	11196.32255	11224.50475	271.4379746	1080	LogLikelihood Converged
131	Macarthur2019	Spatial Random	Yield	Harvest:Cultivar	ar1(Harvest):ar1(Row):ar3(Column)	units	0	12	41.79048207	115.9685751	1406	No residual variation
132	MtGambier2016	Spatial Random	Yield	Harvest:Cultivar	ar1(Harvest):ar1(Row):ar3(Column)	units	-8438.85421	16889.70842	16920.77053	151.7418243	2016	LogLikelihood Converged
133	Shepparton2008	Spatial Random	Yield	Harvest:Cultivar	ar1(Harvest):ar1(Row):ar3(Column)	units	0	12	41.22654777	214.593763	1296	No residual variation
134	SmithtonTAS2017	Spatial Random	Yield	Harvest:Cultivar	ar1(Harvest):ar1(Row):ar3(Column)	units	-9582.252997	19174.50599	19200.86799	249.6125365	1920	LogLikelihood Converged
135	Terang2018	Spatial Random	Yield	Harvest:Cultivar	ar1(Harvest):ar1(Row):ar3(Column)	units	NA	NA	NA	NA	NA	Other
136	TimboonVIC2015	Spatial Random	Yield	Harvest:Cultivar	ar1(Harvest):ar1(Row):ar3(Column)	units	-11242.88034	22497.76069	22531.10866	105.2802905	2560	LogLikelihood Converged
137	TongalaVIC2015	Spatial Random	Yield	Harvest:Cultivar	ar1(Harvest):ar1(Row):ar3(Column)	units	-16435.93701	32883.87402	32919.25334	127.9475017	3584	LogLikelihood Converged
138	Warrnambool2020	Spatial Random	Yield	Harvest:Cultivar	ar1(Harvest):ar1(Row):ar3(Column)	units	0	12	42.99759584	108.1633731	1760	No residual variation
139	Ballarat2013	Spatial Random	Yield	Harvest:Cultivar	ar1(Harvest):ar1(Row):ante(Column,1)	units	-13845.95792	27725.91583	27821.53435	284.097691	2720	LogLikelihood Converged
140	Ballarat2017	Spatial Random	Yield	Harvest:Cultivar	ar1(Harvest):ar1(Row):ante(Column,1)	units	-10969.24829	21974.49658	22072.69196	169.5271633	2464	LogLikelihood Converged
141	Ballarat2019	Spatial Random	Yield	Harvest:Cultivar	ar1(Harvest):ar1(Row):ante(Column,1)	units	-5985.334282	11998.66856	12066.83477	156.6312685	1288	LogLikelihood Converged
142	Casterton2012	Spatial Random	Yield	Harvest:Cultivar	ar1(Harvest):ar1(Row):ante(Column,1)	units	-7639.870726	15299.74145	15352.46544	58.29032528	1920	LogLikelihood Converged
143	CressyTAS2012	Spatial Random	Yield	Harvest:Cultivar	ar1(Harvest):ar1(Row):ante(Column,1)	units	-8929.850919	17977.70184	18288.77334	87.19881665	1920	LogLikelihood Converged
144	CressyTAS2014	Spatial Random	Yield	Harvest:Cultivar	ar1(Harvest):ar1(Row):ante(Column,1)	units	-8810.100952	17670.2019	17802.01186	135.9700834	1920	LogLikelihood Converged
145	EllinbankVIC2015	Spatial Random	Yield	Harvest:Cultivar	ar1(Harvest):ar1(Row):ante(Column,1)	units	-12487.52851	24995.05702	25051.21986	160.2765209	2816	LogLikelihood Converged
146	ElliottTAS2015	Spatial Random	Yield	Harvest:Cultivar	ar1(Harvest):ar1(Row):ante(Column,1)	units	-14606.17911	29254.35822	29375.27425	152.2163597	3120	LogLikelihood Converged
147	GlenThompson2020	Spatial Random	Yield	Harvest:Cultivar	ar1(Harvest):ar1(Row):ante(Column,1)	units	-5517.455989	11054.91198	11102.3761	163.7462064	1140	LogLikelihood Converged
148	Hamilton2018	Spatial Random	Yield	Harvest:Cultivar	ar1(Harvest):ar1(Row):ante(Column,1)	units	NA	NA	NA	NA	NA	Other
149	Howlong2010	Spatial Random	Yield	Harvest:Cultivar	ar1(Harvest):ar1(Row):ante(Column,1)	units	-9405.036258	18838.07252	18912.4576	133.2863126	2016	LogLikelihood Converged
150	Howlong2011	Spatial Random	Yield	Harvest:Cultivar	ar1(Harvest):ar1(Row):ante(Column,1)	units	-10524.60256	21077.20512	21153.50623	110.1207654	2304	LogLikelihood Converged
151	Howlong2012	Spatial Random	Yield	Harvest:Cultivar	ar1(Harvest):ar1(Row):ante(Column,1)	units	-7789.212152	15606.4243	15678.07653	113.124596	1620	LogLikelihood Converged
152	Howlong2014	Spatial Random	Yield	Harvest:Cultivar	ar1(Harvest):ar1(Row):ante(Column,1)	units	-10469.91754	20967.83507	21043.56298	157.7695976	2268	LogLikelihood Converged
153	LeongathaVIC2016	Spatial Random	Yield	Harvest:Cultivar	ar1(Harvest):ar1(Row):ante(Column,1)	units	-5572.227889	11176.45578	11251.60833	239.8252587	1080	Singularity in Average Information Matrix
154	Macarthur2019	Spatial Random	Yield	Harvest:Cultivar	ar1(Harvest):ar1(Row):ante(Column,1)	units	-6521.86324	13101.72648	13245.71381	106.0837321	1406	Singularity in Average Information Matrix
155	MtGambier2016	Spatial Random	Yield	Harvest:Cultivar	ar1(Harvest):ar1(Row):ante(Column,1)	units	NA	NA	NA	NA	NA	Other
156	Shepparton2008	Spatial Random	Yield	Harvest:Cultivar	ar1(Harvest):ar1(Row):ante(Column,1)	units	-6217.739779	12467.47956	12545.41702	206.6240829	1296	Singularity in Average Information Matrix
157	SmithtonTAS2017	Spatial Random	Yield	Harvest:Cultivar	ar1(Harvest):ar1(Row):ante(Column,1)	units	-9636.894004	19353.78801	19564.68394	239.8640343	1920	Singularity in Average Information Matrix
158	Terang2018	Spatial Random	Yield	Harvest:Cultivar	ar1(Harvest):ar1(Row):ante(Column,1)	units	-12395.22838	24826.45677	24927.291	115.0009203	2688	LogLikelihood Converged
159	TimboonVIC2015	Spatial Random	Yield	Harvest:Cultivar	ar1(Harvest):ar1(Row):ante(Column,1)	units	-11173.37229	22462.74459	22785.1083	95.11290312	2560	Singularity in Average Information Matrix
160	TongalaVIC2015	Spatial Random	Yield	Harvest:Cultivar	ar1(Harvest):ar1(Row):ante(Column,1)	units	-16373.29027	32814.58053	33015.06333	109.0989603	3584	LogLikelihood Converged
161	Warrnambool2020	Spatial Random	Yield	Harvest:Cultivar	ar1(Harvest):ar1(Row):ante(Column,1)	units	NA	NA	NA	NA	NA	Other
162	Ballarat2013	Spatial Random	Yield	Harvest:Cultivar	ar1(Harvest):ar1(Row):ante(Column,2)	units	-13839.23023	27726.46046	27861.45132	278.1055803	2720	LogLikelihood Converged
163	Ballarat2017	Spatial Random	Yield	Harvest:Cultivar	ar1(Harvest):ar1(Row):ante(Column,2)	units	-10948.22025	21942.4405	22067.91236	161.8017806	2464	LogLikelihood Converged
164	Ballarat2019	Spatial Random	Yield	Harvest:Cultivar	ar1(Harvest):ar1(Row):ante(Column,2)	units	-5964.286493	11974.57299	12086.56032	150.5670812	1288	LogLikelihood Converged
165	Casterton2012	Spatial Random	Yield	Harvest:Cultivar	ar1(Harvest):ar1(Row):ante(Column,2)	units	-7634.635369	15293.27074	15356.53952	57.39908004	1920	LogLikelihood Converged
166	CressyTAS2012	Spatial Random	Yield	Harvest:Cultivar	ar1(Harvest):ar1(Row):ante(Column,2)	units	-8999.966482	18159.93296	18581.72484	91.41131636	1920	Singularity in Average Information Matrix
167	CressyTAS2014	Spatial Random	Yield	Harvest:Cultivar	ar1(Harvest):ar1(Row):ante(Column,2)	units	-8795.981531	17657.96306	17831.95221	140.5489196	1920	LogLikelihood Converged
168	EllinbankVIC2015	Spatial Random	Yield	Harvest:Cultivar	ar1(Harvest):ar1(Row):ante(Column,2)	units	-12486.88395	24997.76791	25065.16331	161.4576344	2816	LogLikelihood Converged
169	ElliottTAS2015	Spatial Random	Yield	Harvest:Cultivar	ar1(Harvest):ar1(Row):ante(Column,2)	units	-14597.28181	29246.56362	29396.26918	157.8063213	3120	Singularity in Average Information Matrix
170	GlenThompson2020	Spatial Random	Yield	Harvest:Cultivar	ar1(Harvest):ar1(Row):ante(Column,2)	units	-5516.541035	11057.08207	11114.03902	184.1829006	1140	LogLikelihood Converged
171	Hamilton2018	Spatial Random	Yield	Harvest:Cultivar	ar1(Harvest):ar1(Row):ante(Column,2)	units	NA	NA	NA	NA	NA	Other
172	Howlong2010	Spatial Random	Yield	Harvest:Cultivar	ar1(Harvest):ar1(Row):ante(Column,2)	units	-9398.713563	18833.42713	18929.06509	131.6324471	2016	LogLikelihood Converged
173	Howlong2011	Spatial Random	Yield	Harvest:Cultivar	ar1(Harvest):ar1(Row):ante(Column,2)	units	-10513.26333	21062.52667	21160.6281	104.1192404	2304	LogLikelihood Converged
174	Howlong2012	Spatial Random	Yield	Harvest:Cultivar	ar1(Harvest):ar1(Row):ante(Column,2)	units	-7781.331527	15598.66305	15690.78735	114.406897	1620	LogLikelihood Converged
175	Howlong2014	Spatial Random	Yield	Harvest:Cultivar	ar1(Harvest):ar1(Row):ante(Column,2)	units	-10464.23974	20964.47949	21061.84394	157.2167245	2268	LogLikelihood Converged
176	LeongathaVIC2016	Spatial Random	Yield	Harvest:Cultivar	ar1(Harvest):ar1(Row):ante(Column,2)	units	-5528.690474	11101.38095	11204.7157	241.5868283	1080	Singularity in Average Information Matrix
177	Macarthur2019	Spatial Random	Yield	Harvest:Cultivar	ar1(Harvest):ar1(Row):ante(Column,2)	units	-6343.715733	12789.43147	13042.65056	80.74507841	1406	Singularity in Average Information Matrix
178	MtGambier2016	Spatial Random	Yield	Harvest:Cultivar	ar1(Harvest):ar1(Row):ante(Column,2)	units	NA	NA	NA	NA	NA	Other
179	Shepparton2008	Spatial Random	Yield	Harvest:Cultivar	ar1(Harvest):ar1(Row):ante(Column,2)	units	-6292.653726	12623.30745	12715.85819	239.0365664	1296	Singularity in Average Information Matrix
180	SmithtonTAS2017	Spatial Random	Yield	Harvest:Cultivar	ar1(Harvest):ar1(Row):ante(Column,2)	units	NA	NA	NA	NA	NA	Other
181	Terang2018	Spatial Random	Yield	Harvest:Cultivar	ar1(Harvest):ar1(Row):ante(Column,2)	units	-12377.6119	24803.22379	24937.66944	120.5446175	2688	LogLikelihood Converged
182	TimboonVIC2015	Spatial Random	Yield	Harvest:Cultivar	ar1(Harvest):ar1(Row):ante(Column,2)	units	-11152.64703	22477.29406	22955.28163	78.4488851	2560	Singularity in Average Information Matrix
183	TongalaVIC2015	Spatial Random	Yield	Harvest:Cultivar	ar1(Harvest):ar1(Row):ante(Column,2)	units	-16356.90354	32809.80708	33092.8416	106.8844702	3584	LogLikelihood Converged
184	Warrnambool2020	Spatial Random	Yield	Harvest:Cultivar	ar1(Harvest):ar1(Row):ante(Column,2)	units	-8456.202528	16986.40506	17177.5569	138.3836964	1760	Singularity in Average Information Matrix
185	Ballarat2013	Spatial Random	Yield	Harvest:Cultivar	ar1(Harvest):ar1(Row):ante(Column,3)	units	-13835.5523	27727.10459	27884.59392	279.7186535	2720	LogLikelihood Converged
186	Ballarat2017	Spatial Random	Yield	Harvest:Cultivar	ar1(Harvest):ar1(Row):ante(Column,3)	units	-10939.57856	21931.15711	22072.99487	165.0336231	2464	LogLikelihood Converged
187	Ballarat2019	Spatial Random	Yield	Harvest:Cultivar	ar1(Harvest):ar1(Row):ante(Column,3)	units	-5957.980403	11969.96081	12101.4242	145.1360328	1288	Singularity in Average Information Matrix
188	Casterton2012	Spatial Random	Yield	Harvest:Cultivar	ar1(Harvest):ar1(Row):ante(Column,3)	units	-7630.183156	15286.36631	15354.90749	57.65566819	1920	LogLikelihood Converged
189	CressyTAS2012	Spatial Random	Yield	Harvest:Cultivar	ar1(Harvest):ar1(Row):ante(Column,3)	units	-8878.352597	17972.70519	18542.12422	96.5403045	1920	Singularity in Average Information Matrix
190	CressyTAS2014	Spatial Random	Yield	Harvest:Cultivar	ar1(Harvest):ar1(Row):ante(Column,3)	units	-8790.08204	17660.16408	17871.06002	132.019586	1920	Singularity in Average Information Matrix
191	EllinbankVIC2015	Spatial Random	Yield	Harvest:Cultivar	ar1(Harvest):ar1(Row):ante(Column,3)	units	-12486.86804	24999.73609	25072.74778	161.04724	2816	LogLikelihood Converged
192	ElliottTAS2015	Spatial Random	Yield	Harvest:Cultivar	ar1(Harvest):ar1(Row):ante(Column,3)	units	-14591.68272	29251.36543	29447.13424	154.1217736	3120	LogLikelihood Converged
193	GlenThompson2020	Spatial Random	Yield	Harvest:Cultivar	ar1(Harvest):ar1(Row):ante(Column,3)	units	-5516.14617	11058.29234	11119.9957	170.8935978	1140	LogLikelihood Converged
194	Hamilton2018	Spatial Random	Yield	Harvest:Cultivar	ar1(Harvest):ar1(Row):ante(Column,3)	units	NA	NA	NA	NA	NA	Other
195	Howlong2010	Spatial Random	Yield	Harvest:Cultivar	ar1(Harvest):ar1(Row):ante(Column,3)	units	-9395.568163	18833.13633	18944.71395	132.1311745	2016	LogLikelihood Converged
196	Howlong2011	Spatial Random	Yield	Harvest:Cultivar	ar1(Harvest):ar1(Row):ante(Column,3)	units	-10512.78823	21067.57646	21182.02813	104.0109983	2304	LogLikelihood Converged
197	Howlong2012	Spatial Random	Yield	Harvest:Cultivar	ar1(Harvest):ar1(Row):ante(Column,3)	units	-7778.961529	15599.92306	15707.4014	112.0148379	1620	LogLikelihood Converged
198	Howlong2014	Spatial Random	Yield	Harvest:Cultivar	ar1(Harvest):ar1(Row):ante(Column,3)	units	-10454.42502	20950.85004	21064.4419	161.689523	2268	LogLikelihood Converged
199	LeongathaVIC2016	Spatial Random	Yield	Harvest:Cultivar	ar1(Harvest):ar1(Row):ante(Column,3)	units	-5861.11549	11762.23098	11856.17166	312.4762328	1080	Singularity in Average Information Matrix
200	Macarthur2019	Spatial Random	Yield	Harvest:Cultivar	ar1(Harvest):ar1(Row):ante(Column,3)	units	-6297.91813	12731.83626	13069.46172	55.93118315	1406	LogLikelihood Converged
201	MtGambier2016	Spatial Random	Yield	Harvest:Cultivar	ar1(Harvest):ar1(Row):ante(Column,3)	units	NA	NA	NA	NA	NA	Other
202	Shepparton2008	Spatial Random	Yield	Harvest:Cultivar	ar1(Harvest):ar1(Row):ante(Column,3)	units	-6720.746778	13463.49356	13517.07556	249.2428886	1296	Singularity in Average Information Matrix
203	SmithtonTAS2017	Spatial Random	Yield	Harvest:Cultivar	ar1(Harvest):ar1(Row):ante(Column,3)	units	-9704.001477	19542.00295	19895.25365	166.0168347	1920	Singularity in Average Information Matrix
204	Terang2018	Spatial Random	Yield	Harvest:Cultivar	ar1(Harvest):ar1(Row):ante(Column,3)	units	-12375.6755	24809.351	24971.80616	120.0129779	2688	LogLikelihood Converged
205	TimboonVIC2015	Spatial Random	Yield	Harvest:Cultivar	ar1(Harvest):ar1(Row):ante(Column,3)	units	-11319.79705	22819.5941	23319.81364	76.43264002	2560	Singularity in Average Information Matrix
206	TongalaVIC2015	Spatial Random	Yield	Harvest:Cultivar	ar1(Harvest):ar1(Row):ante(Column,3)	units	-16339.41947	32796.83894	33144.73555	114.4860027	3584	Singularity in Average Information Matrix
207	Warrnambool2020	Spatial Random	Yield	Harvest:Cultivar	ar1(Harvest):ar1(Row):ante(Column,3)	units	-8096.586667	16311.17333	16615.98303	110.0556342	1760	Singularity in Average Information Matrix
208	Ballarat2013	Spatial Random	Yield	Harvest:Cultivar	ar1(Harvest):ar2(Row):ar1(Column)	units	-13863.41303	27736.82606	27764.94916	270.2783952	2720	LogLikelihood Converged
209	Ballarat2017	Spatial Random	Yield	Harvest:Cultivar	ar1(Harvest):ar2(Row):ar1(Column)	units	-11071.56353	22149.12706	22165.49296	204.5680029	2464	LogLikelihood Converged
210	Ballarat2019	Spatial Random	Yield	Harvest:Cultivar	ar1(Harvest):ar2(Row):ar1(Column)	units	-6068.078573	12142.15715	12156.76419	155.9144535	1288	LogLikelihood Converged
211	Casterton2012	Spatial Random	Yield	Harvest:Cultivar	ar1(Harvest):ar2(Row):ar1(Column)	units	-7666.096303	15340.19261	15361.2822	61.78818915	1920	LogLikelihood Converged
212	CressyTAS2012	Spatial Random	Yield	Harvest:Cultivar	ar1(Harvest):ar2(Row):ar1(Column)	units	-8995.363298	18000.7266	18027.08859	152.8687339	1920	LogLikelihood Converged
213	CressyTAS2014	Spatial Random	Yield	Harvest:Cultivar	ar1(Harvest):ar2(Row):ar1(Column)	units	-8842.866625	17695.73325	17722.09524	135.8630893	1920	LogLikelihood Converged
214	EllinbankVIC2015	Spatial Random	Yield	Harvest:Cultivar	ar1(Harvest):ar2(Row):ar1(Column)	units	-12494.96817	24999.93633	25028.01775	136.0135254	2816	LogLikelihood Converged
215	ElliottTAS2015	Spatial Random	Yield	Harvest:Cultivar	ar1(Harvest):ar2(Row):ar1(Column)	units	-14632.70827	29275.41655	29304.20608	156.1041353	3120	LogLikelihood Converged
216	GlenThompson2020	Spatial Random	Yield	Harvest:Cultivar	ar1(Harvest):ar2(Row):ar1(Column)	units	-5522.59813	11055.19626	11078.92832	182.9711402	1140	LogLikelihood Converged
217	Hamilton2018	Spatial Random	Yield	Harvest:Cultivar	ar1(Harvest):ar2(Row):ar1(Column)	units	-6659.611033	13329.22207	13354.4072	108.4046338	1500	LogLikelihood Converged
218	Howlong2010	Spatial Random	Yield	Harvest:Cultivar	ar1(Harvest):ar2(Row):ar1(Column)	units	-9464.478152	18938.9563	18965.52241	159.4397339	2016	LogLikelihood Converged
219	Howlong2011	Spatial Random	Yield	Harvest:Cultivar	ar1(Harvest):ar2(Row):ar1(Column)	units	-10617.14657	21242.29314	21264.09346	138.9820368	2304	LogLikelihood Converged
220	Howlong2012	Spatial Random	Yield	Harvest:Cultivar	ar1(Harvest):ar2(Row):ar1(Column)	units	-8037.835847	16079.67169	16089.90773	201.9178827	1620	LogLikelihood Converged
221	Howlong2014	Spatial Random	Yield	Harvest:Cultivar	ar1(Harvest):ar2(Row):ar1(Column)	units	-10485.24171	20980.48343	21007.52911	161.3114335	2268	LogLikelihood Converged
222	LeongathaVIC2016	Spatial Random	Yield	Harvest:Cultivar	ar1(Harvest):ar2(Row):ar1(Column)	units	-5611.072228	11230.14446	11248.93259	315.7581001	1080	LogLikelihood Converged
223	Macarthur2019	Spatial Random	Yield	Harvest:Cultivar	ar1(Harvest):ar2(Row):ar1(Column)	units	NA	NA	NA	NA	NA	Other
224	MtGambier2016	Spatial Random	Yield	Harvest:Cultivar	ar1(Harvest):ar2(Row):ar1(Column)	units	-8528.607207	17065.21441	17085.92249	135.6399853	2016	Singularity in Average Information Matrix
225	Shepparton2008	Spatial Random	Yield	Harvest:Cultivar	ar1(Harvest):ar2(Row):ar1(Column)	units	-6234.485116	12476.97023	12496.4546	219.7230081	1296	LogLikelihood Converged
226	SmithtonTAS2017	Spatial Random	Yield	Harvest:Cultivar	ar1(Harvest):ar2(Row):ar1(Column)	units	-9588.68714	19187.37428	19213.73627	236.9540121	1920	LogLikelihood Converged
227	Terang2018	Spatial Random	Yield	Harvest:Cultivar	ar1(Harvest):ar2(Row):ar1(Column)	units	-12464.62619	24937.25237	24959.65998	140.0249525	2688	LogLikelihood Converged
228	TimboonVIC2015	Spatial Random	Yield	Harvest:Cultivar	ar1(Harvest):ar2(Row):ar1(Column)	units	-11247.0736	22504.1472	22531.93718	115.1082328	2560	LogLikelihood Converged
229	TongalaVIC2015	Spatial Random	Yield	Harvest:Cultivar	ar1(Harvest):ar2(Row):ar1(Column)	units	NA	NA	NA	NA	NA	Other
230	Warrnambool2020	Spatial Random	Yield	Harvest:Cultivar	ar1(Harvest):ar2(Row):ar1(Column)	units	-7803.710211	15617.42042	15643.25175	126.1590259	1760	LogLikelihood Converged
231	Ballarat2013	Spatial Random	Yield	Harvest:Cultivar	ar1(Harvest):ar2(Row):ar2(Column)	units	-13857.52166	27727.04333	27760.79104	264.564627	2720	LogLikelihood Converged
232	Ballarat2017	Spatial Random	Yield	Harvest:Cultivar	ar1(Harvest):ar2(Row):ar2(Column)	units	-11060.65723	22129.31446	22151.13565	200.9867111	2464	LogLikelihood Converged
233	Ballarat2019	Spatial Random	Yield	Harvest:Cultivar	ar1(Harvest):ar2(Row):ar2(Column)	units	-6054.635385	12117.27077	12136.74683	149.1208171	1288	LogLikelihood Converged
234	Casterton2012	Spatial Random	Yield	Harvest:Cultivar	ar1(Harvest):ar2(Row):ar2(Column)	units	-7665.008938	15340.01788	15366.37987	61.56682435	1920	LogLikelihood Converged
235	CressyTAS2012	Spatial Random	Yield	Harvest:Cultivar	ar1(Harvest):ar2(Row):ar2(Column)	units	NA	NA	NA	NA	NA	Other
236	CressyTAS2014	Spatial Random	Yield	Harvest:Cultivar	ar1(Harvest):ar2(Row):ar2(Column)	units	-8840.933581	17691.86716	17718.22915	136.4278641	1920	LogLikelihood Converged
237	EllinbankVIC2015	Spatial Random	Yield	Harvest:Cultivar	ar1(Harvest):ar2(Row):ar2(Column)	units	-12494.96667	25001.93335	25035.63105	135.6516164	2816	LogLikelihood Converged
238	ElliottTAS2015	Spatial Random	Yield	Harvest:Cultivar	ar1(Harvest):ar2(Row):ar2(Column)	units	-14631.50633	29273.01265	29301.80218	155.0723636	3120	LogLikelihood Converged
239	GlenThompson2020	Spatial Random	Yield	Harvest:Cultivar	ar1(Harvest):ar2(Row):ar2(Column)	units	-5522.454136	11056.90827	11085.38674	182.0513692	1140	LogLikelihood Converged
240	Hamilton2018	Spatial Random	Yield	Harvest:Cultivar	ar1(Harvest):ar2(Row):ar2(Column)	units	-6659.423834	13328.84767	13354.03281	108.3866138	1500	LogLikelihood Converged
241	Howlong2010	Spatial Random	Yield	Harvest:Cultivar	ar1(Harvest):ar2(Row):ar2(Column)	units	-9463.659906	18939.31981	18971.19913	159.8449636	2016	LogLikelihood Converged
242	Howlong2011	Spatial Random	Yield	Harvest:Cultivar	ar1(Harvest):ar2(Row):ar2(Column)	units	NA	NA	NA	NA	NA	Other
243	Howlong2012	Spatial Random	Yield	Harvest:Cultivar	ar1(Harvest):ar2(Row):ar2(Column)	units	-8029.008694	16064.01739	16079.37144	210.4632205	1620	LogLikelihood Converged
244	Howlong2014	Spatial Random	Yield	Harvest:Cultivar	ar1(Harvest):ar2(Row):ar2(Column)	units	-10483.27725	20978.55451	21011.00933	162.7664541	2268	LogLikelihood Converged
245	LeongathaVIC2016	Spatial Random	Yield	Harvest:Cultivar	ar1(Harvest):ar2(Row):ar2(Column)	units	-5597.055538	11204.11108	11227.59625	293.1239488	1080	LogLikelihood Converged
246	Macarthur2019	Spatial Random	Yield	Harvest:Cultivar	ar1(Harvest):ar2(Row):ar2(Column)	units	-6451.842256	12909.68451	12924.57975	161.7520282	1406	LogLikelihood Converged
247	MtGambier2016	Spatial Random	Yield	Harvest:Cultivar	ar1(Harvest):ar2(Row):ar2(Column)	units	-8513.852519	17037.70504	17063.59013	133.4417503	2016	Singularity in Average Information Matrix
248	Shepparton2008	Spatial Random	Yield	Harvest:Cultivar	ar1(Harvest):ar2(Row):ar2(Column)	units	-6233.747153	12477.49431	12501.84976	215.514559	1296	LogLikelihood Converged
249	SmithtonTAS2017	Spatial Random	Yield	Harvest:Cultivar	ar1(Harvest):ar2(Row):ar2(Column)	units	-9587.915149	19185.8303	19212.19229	236.3037963	1920	LogLikelihood Converged
250	Terang2018	Spatial Random	Yield	Harvest:Cultivar	ar1(Harvest):ar2(Row):ar2(Column)	units	-12457.28279	24924.56559	24952.5751	139.5766367	2688	LogLikelihood Converged
251	TimboonVIC2015	Spatial Random	Yield	Harvest:Cultivar	ar1(Harvest):ar2(Row):ar2(Column)	units	-11243.39264	22498.78528	22532.13325	108.8513953	2560	LogLikelihood Converged
252	TongalaVIC2015	Spatial Random	Yield	Harvest:Cultivar	ar1(Harvest):ar2(Row):ar2(Column)	units	NA	NA	NA	NA	NA	Other
253	Warrnambool2020	Spatial Random	Yield	Harvest:Cultivar	ar1(Harvest):ar2(Row):ar2(Column)	units	-7853.527433	15715.05487	15735.71993	150.9131002	1760	LogLikelihood Converged
254	Ballarat2013	Spatial Random	Yield	Harvest:Cultivar	ar1(Harvest):ar2(Row):ar3(Column)	units	-13857.31466	27728.62933	27768.00166	264.3692563	2720	LogLikelihood Converged
255	Ballarat2017	Spatial Random	Yield	Harvest:Cultivar	ar1(Harvest):ar2(Row):ar3(Column)	units	-11074.71527	22159.43054	22186.70703	209.224713	2464	LogLikelihood Converged
256	Ballarat2019	Spatial Random	Yield	Harvest:Cultivar	ar1(Harvest):ar2(Row):ar3(Column)	units	0	14	48.08310115	141.1481726	1288	No residual variation
257	Casterton2012	Spatial Random	Yield	Harvest:Cultivar	ar1(Harvest):ar2(Row):ar3(Column)	units	-7663.279925	15338.55985	15370.19424	61.63950547	1920	LogLikelihood Converged
258	CressyTAS2012	Spatial Random	Yield	Harvest:Cultivar	ar1(Harvest):ar2(Row):ar3(Column)	units	-8994.989079	18003.97816	18040.88495	154.4645257	1920	LogLikelihood Converged
259	CressyTAS2014	Spatial Random	Yield	Harvest:Cultivar	ar1(Harvest):ar2(Row):ar3(Column)	units	NA	NA	NA	NA	NA	Other
260	EllinbankVIC2015	Spatial Random	Yield	Harvest:Cultivar	ar1(Harvest):ar2(Row):ar3(Column)	units	-12493.90554	25001.81108	25041.12506	134.3746439	2816	LogLikelihood Converged
261	ElliottTAS2015	Spatial Random	Yield	Harvest:Cultivar	ar1(Harvest):ar2(Row):ar3(Column)	units	-14629.41491	29270.82983	29305.37726	157.2620273	3120	LogLikelihood Converged
262	GlenThompson2020	Spatial Random	Yield	Harvest:Cultivar	ar1(Harvest):ar2(Row):ar3(Column)	units	-5521.952043	11057.90409	11091.12897	181.4399545	1140	LogLikelihood Converged
263	Hamilton2018	Spatial Random	Yield	Harvest:Cultivar	ar1(Harvest):ar2(Row):ar3(Column)	units	-6658.841003	13329.68201	13359.90417	110.3624209	1500	LogLikelihood Converged
264	Howlong2010	Spatial Random	Yield	Harvest:Cultivar	ar1(Harvest):ar2(Row):ar3(Column)	units	-9460.68981	18935.37962	18972.57216	159.6881209	2016	LogLikelihood Converged
265	Howlong2011	Spatial Random	Yield	Harvest:Cultivar	ar1(Harvest):ar2(Row):ar3(Column)	units	NA	NA	NA	NA	NA	Other
266	Howlong2012	Spatial Random	Yield	Harvest:Cultivar	ar1(Harvest):ar2(Row):ar3(Column)	units	NA	NA	NA	NA	NA	Other
267	Howlong2014	Spatial Random	Yield	Harvest:Cultivar	ar1(Harvest):ar2(Row):ar3(Column)	units	-10483.13485	20980.2697	21018.13366	162.9916338	2268	LogLikelihood Converged
268	LeongathaVIC2016	Spatial Random	Yield	Harvest:Cultivar	ar1(Harvest):ar2(Row):ar3(Column)	units	NA	NA	NA	NA	NA	Other
269	Macarthur2019	Spatial Random	Yield	Harvest:Cultivar	ar1(Harvest):ar2(Row):ar3(Column)	units	NA	NA	NA	NA	NA	Other
270	MtGambier2016	Spatial Random	Yield	Harvest:Cultivar	ar1(Harvest):ar2(Row):ar3(Column)	units	-8506.376255	17024.75251	17055.81462	133.2961581	2016	Singularity in Average Information Matrix
271	Shepparton2008	Spatial Random	Yield	Harvest:Cultivar	ar1(Harvest):ar2(Row):ar3(Column)	units	-6233.798343	12479.59669	12508.82323	215.3567967	1296	LogLikelihood Converged
272	SmithtonTAS2017	Spatial Random	Yield	Harvest:Cultivar	ar1(Harvest):ar2(Row):ar3(Column)	units	-9582.252903	19176.50581	19208.1402	249.5928878	1920	LogLikelihood Converged
273	Terang2018	Spatial Random	Yield	Harvest:Cultivar	ar1(Harvest):ar2(Row):ar3(Column)	units	-12457.18779	24926.37558	24959.98699	139.6670787	2688	LogLikelihood Converged
274	TimboonVIC2015	Spatial Random	Yield	Harvest:Cultivar	ar1(Harvest):ar2(Row):ar3(Column)	units	-11242.66956	22499.33912	22538.24508	106.4629232	2560	LogLikelihood Converged
275	TongalaVIC2015	Spatial Random	Yield	Harvest:Cultivar	ar1(Harvest):ar2(Row):ar3(Column)	units	NA	NA	NA	NA	NA	Other
276	Warrnambool2020	Spatial Random	Yield	Harvest:Cultivar	ar1(Harvest):ar2(Row):ar3(Column)	units	0	14	50.16386182	109.5017992	1760	No residual variation
277	Ballarat2013	Spatial Random	Yield	Harvest:Cultivar	ar1(Harvest):ar2(Row):ante(Column,1)	units	-13835.35346	27706.70693	27807.95007	270.9617992	2720	LogLikelihood Converged
278	Ballarat2017	Spatial Random	Yield	Harvest:Cultivar	ar1(Harvest):ar2(Row):ante(Column,1)	units	-10967.8135	21973.627	22077.27767	165.3409667	2464	LogLikelihood Converged
279	Ballarat2019	Spatial Random	Yield	Harvest:Cultivar	ar1(Harvest):ar2(Row):ante(Column,1)	units	-5996.482784	12022.96557	12096.00078	150.9548049	1288	Singularity in Average Information Matrix
280	Casterton2012	Spatial Random	Yield	Harvest:Cultivar	ar1(Harvest):ar2(Row):ante(Column,1)	units	-7639.836449	15299.6729	15352.39688	58.5624262	1920	LogLikelihood Converged
281	CressyTAS2012	Spatial Random	Yield	Harvest:Cultivar	ar1(Harvest):ar2(Row):ante(Column,1)	units	-8929.192811	17978.38562	18294.72953	87.09943029	1920	LogLikelihood Converged
282	CressyTAS2014	Spatial Random	Yield	Harvest:Cultivar	ar1(Harvest):ar2(Row):ante(Column,1)	units	-8807.111118	17668.22224	17810.57699	128.9061221	1920	LogLikelihood Converged
283	EllinbankVIC2015	Spatial Random	Yield	Harvest:Cultivar	ar1(Harvest):ar2(Row):ante(Column,1)	units	-12481.25695	24984.51389	25046.29301	141.1447621	2816	LogLikelihood Converged
284	ElliottTAS2015	Spatial Random	Yield	Harvest:Cultivar	ar1(Harvest):ar2(Row):ante(Column,1)	units	-14597.00276	29238.00553	29364.67946	140.6130877	3120	LogLikelihood Converged
285	GlenThompson2020	Spatial Random	Yield	Harvest:Cultivar	ar1(Harvest):ar2(Row):ante(Column,1)	units	-5501.460002	11024.92	11077.13054	130.8501509	1140	LogLikelihood Converged
286	Hamilton2018	Spatial Random	Yield	Harvest:Cultivar	ar1(Harvest):ar2(Row):ante(Column,1)	units	NA	NA	NA	NA	NA	Other
287	Howlong2010	Spatial Random	Yield	Harvest:Cultivar	ar1(Harvest):ar2(Row):ante(Column,1)	units	-9395.207615	18820.41523	18900.11354	106.4820494	2016	LogLikelihood Converged
288	Howlong2011	Spatial Random	Yield	Harvest:Cultivar	ar1(Harvest):ar2(Row):ante(Column,1)	units	-10522.29826	21074.59652	21156.34772	99.41811676	2304	LogLikelihood Converged
289	Howlong2012	Spatial Random	Yield	Harvest:Cultivar	ar1(Harvest):ar2(Row):ante(Column,1)	units	-7787.043442	15604.08688	15680.85713	104.4598599	1620	LogLikelihood Converged
290	Howlong2014	Spatial Random	Yield	Harvest:Cultivar	ar1(Harvest):ar2(Row):ante(Column,1)	units	-10468.83526	20967.67052	21048.80757	147.0080733	2268	LogLikelihood Converged
291	LeongathaVIC2016	Spatial Random	Yield	Harvest:Cultivar	ar1(Harvest):ar2(Row):ante(Column,1)	units	-5576.131566	11182.26313	11252.71865	248.3326549	1080	Singularity in Average Information Matrix
292	Macarthur2019	Spatial Random	Yield	Harvest:Cultivar	ar1(Harvest):ar2(Row):ante(Column,1)	units	-6379.689606	12835.37921	13024.05227	101.4651464	1406	Singularity in Average Information Matrix
293	MtGambier2016	Spatial Random	Yield	Harvest:Cultivar	ar1(Harvest):ar2(Row):ante(Column,1)	units	NA	NA	NA	NA	NA	Other
294	Shepparton2008	Spatial Random	Yield	Harvest:Cultivar	ar1(Harvest):ar2(Row):ante(Column,1)	units	-6219.608002	12473.216	12556.02456	195.7751849	1296	Singularity in Average Information Matrix
295	SmithtonTAS2017	Spatial Random	Yield	Harvest:Cultivar	ar1(Harvest):ar2(Row):ante(Column,1)	units	-9715.174832	19512.34966	19728.518	233.4052664	1920	Singularity in Average Information Matrix
296	Terang2018	Spatial Random	Yield	Harvest:Cultivar	ar1(Harvest):ar2(Row):ante(Column,1)	units	-12395.21754	24828.43508	24934.87122	113.7988496	2688	LogLikelihood Converged
297	TimboonVIC2015	Spatial Random	Yield	Harvest:Cultivar	ar1(Harvest):ar2(Row):ante(Column,1)	units	-11290.48883	22694.97765	23011.78337	96.44480862	2560	Singularity in Average Information Matrix
298	TongalaVIC2015	Spatial Random	Yield	Harvest:Cultivar	ar1(Harvest):ar2(Row):ante(Column,1)	units	-16373.27409	32816.54817	33022.92751	108.0624413	3584	LogLikelihood Converged
299	Warrnambool2020	Spatial Random	Yield	Harvest:Cultivar	ar1(Harvest):ar2(Row):ante(Column,1)	units	NA	NA	NA	NA	NA	Other
300	Ballarat2013	Spatial Random	Yield	Harvest:Cultivar	ar1(Harvest):ar2(Row):ante(Column,2)	units	-13828.02908	27706.05816	27846.67363	257.5718344	2720	LogLikelihood Converged
301	Ballarat2017	Spatial Random	Yield	Harvest:Cultivar	ar1(Harvest):ar2(Row):ante(Column,2)	units	-10945.53502	21939.07003	22069.99719	156.1933931	2464	LogLikelihood Converged
302	Ballarat2019	Spatial Random	Yield	Harvest:Cultivar	ar1(Harvest):ar2(Row):ante(Column,2)	units	-5959.026325	11966.05265	12082.909	146.2643968	1288	LogLikelihood Converged
303	Casterton2012	Spatial Random	Yield	Harvest:Cultivar	ar1(Harvest):ar2(Row):ante(Column,2)	units	-7634.559766	15295.11953	15363.66071	54.76416956	1920	LogLikelihood Converged
304	CressyTAS2012	Spatial Random	Yield	Harvest:Cultivar	ar1(Harvest):ar2(Row):ante(Column,2)	units	-9048.460044	18236.92009	18605.98797	145.5687099	1920	Singularity in Average Information Matrix
305	CressyTAS2014	Spatial Random	Yield	Harvest:Cultivar	ar1(Harvest):ar2(Row):ante(Column,2)	units	-8797.513988	17663.02798	17842.28952	123.4621355	1920	Singularity in Average Information Matrix
306	EllinbankVIC2015	Spatial Random	Yield	Harvest:Cultivar	ar1(Harvest):ar2(Row):ante(Column,2)	units	-12480.61999	24987.23998	25060.25166	145.0736407	2816	LogLikelihood Converged
307	ElliottTAS2015	Spatial Random	Yield	Harvest:Cultivar	ar1(Harvest):ar2(Row):ante(Column,2)	units	-14591.91365	29237.8273	29393.29076	142.4601841	3120	Singularity in Average Information Matrix
308	GlenThompson2020	Spatial Random	Yield	Harvest:Cultivar	ar1(Harvest):ar2(Row):ante(Column,2)	units	-5501.327731	11028.65546	11090.35882	138.7932662	1140	LogLikelihood Converged
309	Hamilton2018	Spatial Random	Yield	Harvest:Cultivar	ar1(Harvest):ar2(Row):ante(Column,2)	units	NA	NA	NA	NA	NA	Other
310	Howlong2010	Spatial Random	Yield	Harvest:Cultivar	ar1(Harvest):ar2(Row):ante(Column,2)	units	-9388.381225	18814.76245	18915.71364	104.6895968	2016	LogLikelihood Converged
311	Howlong2011	Spatial Random	Yield	Harvest:Cultivar	ar1(Harvest):ar2(Row):ante(Column,2)	units	-10506.81381	21051.62763	21155.17914	84.57468728	2304	LogLikelihood Converged
312	Howlong2012	Spatial Random	Yield	Harvest:Cultivar	ar1(Harvest):ar2(Row):ante(Column,2)	units	-7779.348424	15596.69685	15693.93916	106.8520295	1620	LogLikelihood Converged
313	Howlong2014	Spatial Random	Yield	Harvest:Cultivar	ar1(Harvest):ar2(Row):ante(Column,2)	units	-10463.50735	20965.0147	21067.7883	146.6025875	2268	LogLikelihood Converged
314	LeongathaVIC2016	Spatial Random	Yield	Harvest:Cultivar	ar1(Harvest):ar2(Row):ante(Column,2)	units	-5526.537335	11101.07467	11213.80349	229.5210965	1080	LogLikelihood Converged
315	Macarthur2019	Spatial Random	Yield	Harvest:Cultivar	ar1(Harvest):ar2(Row):ante(Column,2)	units	-6522.838923	13111.67785	13275.5255	108.8002548	1406	Singularity in Average Information Matrix
316	MtGambier2016	Spatial Random	Yield	Harvest:Cultivar	ar1(Harvest):ar2(Row):ante(Column,2)	units	NA	NA	NA	NA	NA	Other
317	Shepparton2008	Spatial Random	Yield	Harvest:Cultivar	ar1(Harvest):ar2(Row):ante(Column,2)	units	-6214.358871	12468.71774	12566.13957	199.1942645	1296	Singularity in Average Information Matrix
318	SmithtonTAS2017	Spatial Random	Yield	Harvest:Cultivar	ar1(Harvest):ar2(Row):ante(Column,2)	units	NA	NA	NA	NA	NA	Other
319	Terang2018	Spatial Random	Yield	Harvest:Cultivar	ar1(Harvest):ar2(Row):ante(Column,2)	units	-12377.33487	24804.66974	24944.71729	114.8816892	2688	LogLikelihood Converged
320	TimboonVIC2015	Spatial Random	Yield	Harvest:Cultivar	ar1(Harvest):ar2(Row):ante(Column,2)	units	-11129.00149	22432.00298	22915.54854	84.50038719	2560	Singularity in Average Information Matrix
321	TongalaVIC2015	Spatial Random	Yield	Harvest:Cultivar	ar1(Harvest):ar2(Row):ante(Column,2)	units	-16356.72952	32811.45905	33100.39013	104.3757212	3584	LogLikelihood Converged
322	Warrnambool2020	Spatial Random	Yield	Harvest:Cultivar	ar1(Harvest):ar2(Row):ante(Column,2)	units	NA	NA	NA	NA	NA	Other
323	Ballarat2013	Spatial Random	Yield	Harvest:Cultivar	ar1(Harvest):ar2(Row):ante(Column,3)	units	-13825.41088	27710.82176	27879.56033	255.1087088	2720	LogLikelihood Converged
324	Ballarat2017	Spatial Random	Yield	Harvest:Cultivar	ar1(Harvest):ar2(Row):ante(Column,3)	units	-10936.53096	21927.06191	22074.35497	159.2995515	2464	LogLikelihood Converged
325	Ballarat2019	Spatial Random	Yield	Harvest:Cultivar	ar1(Harvest):ar2(Row):ante(Column,3)	units	-5950.849565	11955.69913	12087.16252	143.1655023	1288	LogLikelihood Converged
326	Casterton2012	Spatial Random	Yield	Harvest:Cultivar	ar1(Harvest):ar2(Row):ante(Column,3)	units	-7629.675549	15287.3511	15361.16468	53.67040381	1920	LogLikelihood Converged
327	CressyTAS2012	Spatial Random	Yield	Harvest:Cultivar	ar1(Harvest):ar2(Row):ante(Column,3)	units	-8954.490229	18092.98046	18578.04111	93.85873484	1920	Singularity in Average Information Matrix
328	CressyTAS2014	Spatial Random	Yield	Harvest:Cultivar	ar1(Harvest):ar2(Row):ante(Column,3)	units	-8796.009026	17676.01805	17897.45878	124.1912025	1920	Singularity in Average Information Matrix
329	EllinbankVIC2015	Spatial Random	Yield	Harvest:Cultivar	ar1(Harvest):ar2(Row):ante(Column,3)	units	-12480.49502	24988.99004	25067.61801	142.4528592	2816	LogLikelihood Converged
330	ElliottTAS2015	Spatial Random	Yield	Harvest:Cultivar	ar1(Harvest):ar2(Row):ante(Column,3)	units	-14617.0072	29304.01439	29505.54111	136.3207479	3120	Singularity in Average Information Matrix
331	GlenThompson2020	Spatial Random	Yield	Harvest:Cultivar	ar1(Harvest):ar2(Row):ante(Column,3)	units	-5500.730166	11029.46033	11095.9101	133.2135015	1140	LogLikelihood Converged
332	Hamilton2018	Spatial Random	Yield	Harvest:Cultivar	ar1(Harvest):ar2(Row):ante(Column,3)	units	NA	NA	NA	NA	NA	Other
333	Howlong2010	Spatial Random	Yield	Harvest:Cultivar	ar1(Harvest):ar2(Row):ante(Column,3)	units	-9384.521159	18813.04232	18929.93317	105.8547177	2016	LogLikelihood Converged
334	Howlong2011	Spatial Random	Yield	Harvest:Cultivar	ar1(Harvest):ar2(Row):ante(Column,3)	units	-10505.81203	21055.62406	21175.52581	81.68287159	2304	LogLikelihood Converged
335	Howlong2012	Spatial Random	Yield	Harvest:Cultivar	ar1(Harvest):ar2(Row):ante(Column,3)	units	-7776.808307	15597.61661	15710.21297	103.8902247	1620	LogLikelihood Converged
336	Howlong2014	Spatial Random	Yield	Harvest:Cultivar	ar1(Harvest):ar2(Row):ante(Column,3)	units	-10454.39402	20952.78803	21071.78903	160.722789	2268	LogLikelihood Converged
337	LeongathaVIC2016	Spatial Random	Yield	Harvest:Cultivar	ar1(Harvest):ar2(Row):ante(Column,3)	units	-5523.689883	11103.37977	11234.89673	231.0395908	1080	Singularity in Average Information Matrix
338	Macarthur2019	Spatial Random	Yield	Harvest:Cultivar	ar1(Harvest):ar2(Row):ante(Column,3)	units	-6305.561759	12745.12352	13077.7839	60.56093263	1406	Singularity in Average Information Matrix
339	MtGambier2016	Spatial Random	Yield	Harvest:Cultivar	ar1(Harvest):ar2(Row):ante(Column,3)	units	NA	NA	NA	NA	NA	Other
340	Shepparton2008	Spatial Random	Yield	Harvest:Cultivar	ar1(Harvest):ar2(Row):ante(Column,3)	units	-6204.658794	12461.31759	12587.96596	182.618886	1296	Singularity in Average Information Matrix
341	SmithtonTAS2017	Spatial Random	Yield	Harvest:Cultivar	ar1(Harvest):ar2(Row):ante(Column,3)	units	-9598.946214	19355.89243	19772.4119	190.495724	1920	Singularity in Average Information Matrix
342	Terang2018	Spatial Random	Yield	Harvest:Cultivar	ar1(Harvest):ar2(Row):ante(Column,3)	units	-12375.24026	24810.48052	24978.53758	113.5159341	2688	LogLikelihood Converged
343	TimboonVIC2015	Spatial Random	Yield	Harvest:Cultivar	ar1(Harvest):ar2(Row):ante(Column,3)	units	-11209.2592	22624.5184	23196.99188	67.88770152	2560	Singularity in Average Information Matrix
344	TongalaVIC2015	Spatial Random	Yield	Harvest:Cultivar	ar1(Harvest):ar2(Row):ante(Column,3)	units	-16339.41216	32798.82432	33152.61748	114.232712	3584	LogLikelihood Converged
345	Warrnambool2020	Spatial Random	Yield	Harvest:Cultivar	ar1(Harvest):ar2(Row):ante(Column,3)	units	NA	NA	NA	NA	NA	Other
346	Ballarat2013	Spatial Random	Yield	Harvest:Cultivar	ar1(Harvest):ar3(Row):ar1(Column)	units	-13859.19914	27730.39829	27764.146	279.5509072	2720	LogLikelihood Converged
347	Ballarat2017	Spatial Random	Yield	Harvest:Cultivar	ar1(Harvest):ar3(Row):ar1(Column)	units	-11042.94389	22095.88779	22123.16428	172.9700017	2464	LogLikelihood Converged
348	Ballarat2019	Spatial Random	Yield	Harvest:Cultivar	ar1(Harvest):ar3(Row):ar1(Column)	units	-6067.809906	12145.61981	12169.96488	154.762767	1288	LogLikelihood Converged
349	Casterton2012	Spatial Random	Yield	Harvest:Cultivar	ar1(Harvest):ar3(Row):ar1(Column)	units	-7662.96916	15337.93832	15369.57271	65.71239236	1920	LogLikelihood Converged
350	CressyTAS2012	Spatial Random	Yield	Harvest:Cultivar	ar1(Harvest):ar3(Row):ar1(Column)	units	-8994.46605	18000.9321	18032.56649	154.2757689	1920	LogLikelihood Converged
351	CressyTAS2014	Spatial Random	Yield	Harvest:Cultivar	ar1(Harvest):ar3(Row):ar1(Column)	units	NA	NA	NA	NA	NA	Other
352	EllinbankVIC2015	Spatial Random	Yield	Harvest:Cultivar	ar1(Harvest):ar3(Row):ar1(Column)	units	-12494.89593	25001.79186	25035.48956	137.228422	2816	LogLikelihood Converged
353	ElliottTAS2015	Spatial Random	Yield	Harvest:Cultivar	ar1(Harvest):ar3(Row):ar1(Column)	units	-14632.563	29277.12601	29311.67345	155.7294974	3120	LogLikelihood Converged
354	GlenThompson2020	Spatial Random	Yield	Harvest:Cultivar	ar1(Harvest):ar3(Row):ar1(Column)	units	-5519.634725	11051.26945	11079.74792	191.5393325	1140	LogLikelihood Converged
355	Hamilton2018	Spatial Random	Yield	Harvest:Cultivar	ar1(Harvest):ar3(Row):ar1(Column)	units	-6659.517688	13331.03538	13361.25754	108.3367107	1500	LogLikelihood Converged
356	Howlong2010	Spatial Random	Yield	Harvest:Cultivar	ar1(Harvest):ar3(Row):ar1(Column)	units	-9460.497184	18932.99437	18964.87369	161.6548611	2016	LogLikelihood Converged
357	Howlong2011	Spatial Random	Yield	Harvest:Cultivar	ar1(Harvest):ar3(Row):ar1(Column)	units	0	12	44.70047742	123.7165591	2304	No residual variation
358	Howlong2012	Spatial Random	Yield	Harvest:Cultivar	ar1(Harvest):ar3(Row):ar1(Column)	units	0	12	42.70809723	212.1923876	1620	No residual variation
359	Howlong2014	Spatial Random	Yield	Harvest:Cultivar	ar1(Harvest):ar3(Row):ar1(Column)	units	-10483.5425	20979.08499	21011.53981	161.7360976	2268	LogLikelihood Converged
360	LeongathaVIC2016	Spatial Random	Yield	Harvest:Cultivar	ar1(Harvest):ar3(Row):ar1(Column)	units	-5610.259678	11230.51936	11254.00453	320.571665	1080	LogLikelihood Converged
361	Macarthur2019	Spatial Random	Yield	Harvest:Cultivar	ar1(Harvest):ar3(Row):ar1(Column)	units	-6407.382237	12826.76447	12856.55496	127.6819676	1406	LogLikelihood Converged
362	MtGambier2016	Spatial Random	Yield	Harvest:Cultivar	ar1(Harvest):ar3(Row):ar1(Column)	units	-8449.775638	16907.55128	16928.25935	163.4098898	2016	LogLikelihood Converged
363	Shepparton2008	Spatial Random	Yield	Harvest:Cultivar	ar1(Harvest):ar3(Row):ar1(Column)	units	-6228.251183	12466.50237	12490.85782	233.7058302	1296	LogLikelihood Converged
364	SmithtonTAS2017	Spatial Random	Yield	Harvest:Cultivar	ar1(Harvest):ar3(Row):ar1(Column)	units	-9588.578883	19189.15777	19220.79216	237.4053617	1920	LogLikelihood Converged
365	Terang2018	Spatial Random	Yield	Harvest:Cultivar	ar1(Harvest):ar3(Row):ar1(Column)	units	-12457.62185	24925.24371	24953.25322	145.5346553	2688	LogLikelihood Converged
366	TimboonVIC2015	Spatial Random	Yield	Harvest:Cultivar	ar1(Harvest):ar3(Row):ar1(Column)	units	-11246.97039	22505.94078	22539.28875	114.810452	2560	LogLikelihood Converged
367	TongalaVIC2015	Spatial Random	Yield	Harvest:Cultivar	ar1(Harvest):ar3(Row):ar1(Column)	units	-16436.16818	32884.33635	32919.71567	129.9942321	3584	LogLikelihood Converged
368	Warrnambool2020	Spatial Random	Yield	Harvest:Cultivar	ar1(Harvest):ar3(Row):ar1(Column)	units	-7799.603132	15611.20626	15642.20386	126.4425752	1760	LogLikelihood Converged
369	Ballarat2013	Spatial Random	Yield	Harvest:Cultivar	ar1(Harvest):ar3(Row):ar2(Column)	units	-13854.0078	27722.0156	27761.38793	273.7425205	2720	LogLikelihood Converged
370	Ballarat2017	Spatial Random	Yield	Harvest:Cultivar	ar1(Harvest):ar3(Row):ar2(Column)	units	-11035.27484	22082.54969	22115.28148	172.1646654	2464	LogLikelihood Converged
371	Ballarat2019	Spatial Random	Yield	Harvest:Cultivar	ar1(Harvest):ar3(Row):ar2(Column)	units	0	14	48.08310115	135.2629265	1288	No residual variation
372	Casterton2012	Spatial Random	Yield	Harvest:Cultivar	ar1(Harvest):ar3(Row):ar2(Column)	units	-7662.221088	15338.44218	15375.34897	64.94974502	1920	LogLikelihood Converged
373	CressyTAS2012	Spatial Random	Yield	Harvest:Cultivar	ar1(Harvest):ar3(Row):ar2(Column)	units	-8994.37364	18002.74728	18039.65407	155.0137451	1920	LogLikelihood Converged
374	CressyTAS2014	Spatial Random	Yield	Harvest:Cultivar	ar1(Harvest):ar3(Row):ar2(Column)	units	-8838.533039	17689.06608	17720.70047	138.4839376	1920	LogLikelihood Converged
375	EllinbankVIC2015	Spatial Random	Yield	Harvest:Cultivar	ar1(Harvest):ar3(Row):ar2(Column)	units	-12494.89463	25003.78927	25043.10325	137.4824416	2816	LogLikelihood Converged
376	ElliottTAS2015	Spatial Random	Yield	Harvest:Cultivar	ar1(Harvest):ar3(Row):ar2(Column)	units	-14631.36159	29274.72317	29309.27061	154.7337532	3120	LogLikelihood Converged
377	GlenThompson2020	Spatial Random	Yield	Harvest:Cultivar	ar1(Harvest):ar3(Row):ar2(Column)	units	-5519.524681	11053.04936	11086.27425	191.247915	1140	LogLikelihood Converged
378	Hamilton2018	Spatial Random	Yield	Harvest:Cultivar	ar1(Harvest):ar3(Row):ar2(Column)	units	-6659.328665	13330.65733	13360.8795	108.2985832	1500	LogLikelihood Converged
379	Howlong2010	Spatial Random	Yield	Harvest:Cultivar	ar1(Harvest):ar3(Row):ar2(Column)	units	-9459.609175	18933.21835	18970.41089	161.7457297	2016	LogLikelihood Converged
380	Howlong2011	Spatial Random	Yield	Harvest:Cultivar	ar1(Harvest):ar3(Row):ar2(Column)	units	-10610.43341	21230.86683	21258.11723	142.3376479	2304	LogLikelihood Converged
381	Howlong2012	Spatial Random	Yield	Harvest:Cultivar	ar1(Harvest):ar3(Row):ar2(Column)	units	-7986.35763	15978.71526	15994.06931	189.028252	1620	LogLikelihood Converged
382	Howlong2014	Spatial Random	Yield	Harvest:Cultivar	ar1(Harvest):ar3(Row):ar2(Column)	units	-10482.25137	20978.50274	21016.3667	162.2102635	2268	LogLikelihood Converged
383	LeongathaVIC2016	Spatial Random	Yield	Harvest:Cultivar	ar1(Harvest):ar3(Row):ar2(Column)	units	-5596.697614	11205.39523	11233.57743	299.9426789	1080	LogLikelihood Converged
384	Macarthur2019	Spatial Random	Yield	Harvest:Cultivar	ar1(Harvest):ar3(Row):ar2(Column)	units	-6436.810122	12881.62024	12901.48057	155.4968893	1406	LogLikelihood Converged
385	MtGambier2016	Spatial Random	Yield	Harvest:Cultivar	ar1(Harvest):ar3(Row):ar2(Column)	units	-8438.914352	16887.8287	16913.7138	151.9538673	2016	LogLikelihood Converged
386	Shepparton2008	Spatial Random	Yield	Harvest:Cultivar	ar1(Harvest):ar3(Row):ar2(Column)	units	-6227.706328	12467.41266	12496.6392	231.2264684	1296	LogLikelihood Converged
387	SmithtonTAS2017	Spatial Random	Yield	Harvest:Cultivar	ar1(Harvest):ar3(Row):ar2(Column)	units	-9587.8031	19187.6062	19219.24059	236.6396296	1920	LogLikelihood Converged
388	Terang2018	Spatial Random	Yield	Harvest:Cultivar	ar1(Harvest):ar3(Row):ar2(Column)	units	-12451.89103	24915.78205	24949.39346	144.5888357	2688	LogLikelihood Converged
389	TimboonVIC2015	Spatial Random	Yield	Harvest:Cultivar	ar1(Harvest):ar3(Row):ar2(Column)	units	-11243.19024	22500.38049	22539.28645	108.0411068	2560	LogLikelihood Converged
390	TongalaVIC2015	Spatial Random	Yield	Harvest:Cultivar	ar1(Harvest):ar3(Row):ar2(Column)	units	-16436.16499	32886.32997	32927.60584	129.9427686	3584	LogLikelihood Converged
391	Warrnambool2020	Spatial Random	Yield	Harvest:Cultivar	ar1(Harvest):ar3(Row):ar2(Column)	units	-7849.987991	15709.97598	15735.80731	150.4918809	1760	LogLikelihood Converged
392	Ballarat2013	Spatial Random	Yield	Harvest:Cultivar	ar1(Harvest):ar3(Row):ar3(Column)	units	-13853.82132	27723.64263	27768.63959	273.4028425	2720	LogLikelihood Converged
393	Ballarat2017	Spatial Random	Yield	Harvest:Cultivar	ar1(Harvest):ar3(Row):ar3(Column)	units	-11034.42711	22082.85422	22121.04131	171.4630828	2464	LogLikelihood Converged
394	Ballarat2019	Spatial Random	Yield	Harvest:Cultivar	ar1(Harvest):ar3(Row):ar3(Column)	units	0	16	54.95211561	125.4025097	1288	No residual variation
395	Casterton2012	Spatial Random	Yield	Harvest:Cultivar	ar1(Harvest):ar3(Row):ar3(Column)	units	-7659.99724	15335.99448	15378.17367	64.8291156	1920	LogLikelihood Converged
396	CressyTAS2012	Spatial Random	Yield	Harvest:Cultivar	ar1(Harvest):ar3(Row):ar3(Column)	units	-8994.145346	18004.29069	18046.46988	155.430801	1920	LogLikelihood Converged
397	CressyTAS2014	Spatial Random	Yield	Harvest:Cultivar	ar1(Harvest):ar3(Row):ar3(Column)	units	-8837.848852	17691.6977	17733.87689	141.000029	1920	LogLikelihood Converged
398	EllinbankVIC2015	Spatial Random	Yield	Harvest:Cultivar	ar1(Harvest):ar3(Row):ar3(Column)	units	-12493.78552	25003.57104	25048.50131	136.1491782	2816	LogLikelihood Converged
399	ElliottTAS2015	Spatial Random	Yield	Harvest:Cultivar	ar1(Harvest):ar3(Row):ar3(Column)	units	-14629.28925	29272.57851	29312.88385	156.9558322	3120	LogLikelihood Converged
400	GlenThompson2020	Spatial Random	Yield	Harvest:Cultivar	ar1(Harvest):ar3(Row):ar3(Column)	units	-5519.171824	11054.34365	11092.31495	189.8748932	1140	LogLikelihood Converged
401	Hamilton2018	Spatial Random	Yield	Harvest:Cultivar	ar1(Harvest):ar3(Row):ar3(Column)	units	-6658.746535	13331.49307	13366.75226	110.2838427	1500	LogLikelihood Converged
402	Howlong2010	Spatial Random	Yield	Harvest:Cultivar	ar1(Harvest):ar3(Row):ar3(Column)	units	-9457.11579	18930.23158	18972.73734	161.2166977	2016	LogLikelihood Converged
403	Howlong2011	Spatial Random	Yield	Harvest:Cultivar	ar1(Harvest):ar3(Row):ar3(Column)	units	0	16	59.60063656	133.6680694	2304	No residual variation
404	Howlong2012	Spatial Random	Yield	Harvest:Cultivar	ar1(Harvest):ar3(Row):ar3(Column)	units	0	16	56.94412964	183.698979	1620	No residual variation
405	Howlong2014	Spatial Random	Yield	Harvest:Cultivar	ar1(Harvest):ar3(Row):ar3(Column)	units	-10482.25138	20980.50275	21023.77584	162.2145631	2268	LogLikelihood Converged
406	LeongathaVIC2016	Spatial Random	Yield	Harvest:Cultivar	ar1(Harvest):ar3(Row):ar3(Column)	units	-5591.623689	11199.24738	11236.82365	271.8740176	1080	LogLikelihood Converged
407	Macarthur2019	Spatial Random	Yield	Harvest:Cultivar	ar1(Harvest):ar3(Row):ar3(Column)	units	-6407.084048	12828.1681	12862.92366	127.7866539	1406	LogLikelihood Converged
408	MtGambier2016	Spatial Random	Yield	Harvest:Cultivar	ar1(Harvest):ar3(Row):ar3(Column)	units	-8438.85452	16889.70904	16920.77115	151.7504144	2016	LogLikelihood Converged
409	Shepparton2008	Spatial Random	Yield	Harvest:Cultivar	ar1(Harvest):ar3(Row):ar3(Column)	units	-6227.705221	12469.41044	12503.50808	231.2443053	1296	LogLikelihood Converged
410	SmithtonTAS2017	Spatial Random	Yield	Harvest:Cultivar	ar1(Harvest):ar3(Row):ar3(Column)	units	-9582.085117	19178.17023	19215.07702	249.9671546	1920	LogLikelihood Converged
411	Terang2018	Spatial Random	Yield	Harvest:Cultivar	ar1(Harvest):ar3(Row):ar3(Column)	units	-12451.75882	24917.51764	24956.73096	144.6334772	2688	LogLikelihood Converged
412	TimboonVIC2015	Spatial Random	Yield	Harvest:Cultivar	ar1(Harvest):ar3(Row):ar3(Column)	units	-11242.36476	22500.72951	22545.19347	105.1959244	2560	LogLikelihood Converged
413	TongalaVIC2015	Spatial Random	Yield	Harvest:Cultivar	ar1(Harvest):ar3(Row):ar3(Column)	units	-16434.82339	32885.64677	32932.8192	129.3693474	3584	LogLikelihood Converged
414	Warrnambool2020	Spatial Random	Yield	Harvest:Cultivar	ar1(Harvest):ar3(Row):ar3(Column)	units	0	16	57.33012779	109.033543	1760	No residual variation
415	Ballarat2013	Spatial Random	Yield	Harvest:Cultivar	ar1(Harvest):ar3(Row):ante(Column,1)	units	-13830.46771	27698.93541	27805.80317	281.2399577	2720	Singularity in Average Information Matrix
416	Ballarat2017	Spatial Random	Yield	Harvest:Cultivar	ar1(Harvest):ar3(Row):ante(Column,1)	units	-10966.6877	21973.37539	22082.48136	161.1650469	2464	LogLikelihood Converged
417	Ballarat2019	Spatial Random	Yield	Harvest:Cultivar	ar1(Harvest):ar3(Row):ante(Column,1)	units	0	40	137.380289	254.513742	1288	No residual variation
418	Casterton2012	Spatial Random	Yield	Harvest:Cultivar	ar1(Harvest):ar3(Row):ante(Column,1)	units	0	24	87.26878071	95.74488889	1920	No residual variation
419	CressyTAS2012	Spatial Random	Yield	Harvest:Cultivar	ar1(Harvest):ar3(Row):ante(Column,1)	units	-8955.738047	18025.47609	18326.0028	124.5571061	1920	Singularity in Average Information Matrix
420	CressyTAS2014	Spatial Random	Yield	Harvest:Cultivar	ar1(Harvest):ar3(Row):ante(Column,1)	units	-8803.8946	17663.7892	17811.41636	130.6087911	1920	LogLikelihood Converged
421	EllinbankVIC2015	Spatial Random	Yield	Harvest:Cultivar	ar1(Harvest):ar3(Row):ante(Column,1)	units	0	24	91.39540274	187.8715109	2816	No residual variation
422	ElliottTAS2015	Spatial Random	Yield	Harvest:Cultivar	ar1(Harvest):ar3(Row):ante(Column,1)	units	-14596.34709	29238.69419	29371.12603	139.6219359	3120	LogLikelihood Converged
423	GlenThompson2020	Spatial Random	Yield	Harvest:Cultivar	ar1(Harvest):ar3(Row):ante(Column,1)	units	-5500.585796	11025.17159	11082.12854	136.2003463	1140	LogLikelihood Converged
424	Hamilton2018	Spatial Random	Yield	Harvest:Cultivar	ar1(Harvest):ar3(Row):ante(Column,1)	units	NA	NA	NA	NA	NA	Other
425	Howlong2010	Spatial Random	Yield	Harvest:Cultivar	ar1(Harvest):ar3(Row):ante(Column,1)	units	-9394.74475	18821.4895	18906.50103	112.2567363	2016	LogLikelihood Converged
426	Howlong2011	Spatial Random	Yield	Harvest:Cultivar	ar1(Harvest):ar3(Row):ante(Column,1)	units	0	32	119.2012731	236.5132011	2304	No residual variation
427	Howlong2012	Spatial Random	Yield	Harvest:Cultivar	ar1(Harvest):ar3(Row):ante(Column,1)	units	-7787.018085	15606.03617	15687.92443	105.3303304	1620	LogLikelihood Converged
428	Howlong2014	Spatial Random	Yield	Harvest:Cultivar	ar1(Harvest):ar3(Row):ante(Column,1)	units	-10467.75432	20967.50863	21054.05482	152.8504031	2268	LogLikelihood Converged
429	LeongathaVIC2016	Spatial Random	Yield	Harvest:Cultivar	ar1(Harvest):ar3(Row):ante(Column,1)	units	-5566.609682	11169.21936	11253.76598	254.6232049	1080	Singularity in Average Information Matrix
430	Macarthur2019	Spatial Random	Yield	Harvest:Cultivar	ar1(Harvest):ar3(Row):ante(Column,1)	units	-6345.873282	12759.74656	12928.5593	117.43139	1406	LogLikelihood Converged
431	MtGambier2016	Spatial Random	Yield	Harvest:Cultivar	ar1(Harvest):ar3(Row):ante(Column,1)	units	NA	NA	NA	NA	NA	Other
432	Shepparton2008	Spatial Random	Yield	Harvest:Cultivar	ar1(Harvest):ar3(Row):ante(Column,1)	units	-6416.393696	12862.78739	12935.85376	253.7661965	1296	Singularity in Average Information Matrix
433	SmithtonTAS2017	Spatial Random	Yield	Harvest:Cultivar	ar1(Harvest):ar3(Row):ante(Column,1)	units	NA	NA	NA	NA	NA	Other
434	Terang2018	Spatial Random	Yield	Harvest:Cultivar	ar1(Harvest):ar3(Row):ante(Column,1)	units	-12390.13784	24820.27569	24932.31372	118.0689971	2688	LogLikelihood Converged
435	TimboonVIC2015	Spatial Random	Yield	Harvest:Cultivar	ar1(Harvest):ar3(Row):ante(Column,1)	units	-11255.86511	22631.73021	22965.20991	94.00810217	2560	Singularity in Average Information Matrix
436	TongalaVIC2015	Spatial Random	Yield	Harvest:Cultivar	ar1(Harvest):ar3(Row):ante(Column,1)	units	-16372.74987	32817.49974	33029.77564	109.3739813	3584	LogLikelihood Converged
437	Warrnambool2020	Spatial Random	Yield	Harvest:Cultivar	ar1(Harvest):ar3(Row):ante(Column,1)	units	NA	NA	NA	NA	NA	Other
438	Ballarat2013	Spatial Random	Yield	Harvest:Cultivar	ar1(Harvest):ar3(Row):ante(Column,2)	units	-13824.03866	27700.07733	27846.31742	273.4490791	2720	LogLikelihood Converged
439	Ballarat2017	Spatial Random	Yield	Harvest:Cultivar	ar1(Harvest):ar3(Row):ante(Column,2)	units	0	52	193.8377606	274.9824302	2464	No residual variation
440	Ballarat2019	Spatial Random	Yield	Harvest:Cultivar	ar1(Harvest):ar3(Row):ante(Column,2)	units	0	52	178.5943757	249.2537476	1288	No residual variation
441	Casterton2012	Spatial Random	Yield	Harvest:Cultivar	ar1(Harvest):ar3(Row):ante(Column,2)	units	0	28	101.8135775	94.56125524	1920	No residual variation
442	CressyTAS2012	Spatial Random	Yield	Harvest:Cultivar	ar1(Harvest):ar3(Row):ante(Column,2)	units	-9105.041257	18336.08251	18668.24361	115.6621374	1920	Singularity in Average Information Matrix
443	CressyTAS2014	Spatial Random	Yield	Harvest:Cultivar	ar1(Harvest):ar3(Row):ante(Column,2)	units	-8791.655844	17653.31169	17837.84563	131.0146039	1920	Singularity in Average Information Matrix
444	EllinbankVIC2015	Spatial Random	Yield	Harvest:Cultivar	ar1(Harvest):ar3(Row):ante(Column,2)	units	-12480.14586	24988.29173	25066.9197	150.4007937	2816	LogLikelihood Converged
445	ElliottTAS2015	Spatial Random	Yield	Harvest:Cultivar	ar1(Harvest):ar3(Row):ante(Column,2)	units	-14588.62878	29233.25755	29394.47892	143.438662	3120	Singularity in Average Information Matrix
446	GlenThompson2020	Spatial Random	Yield	Harvest:Cultivar	ar1(Harvest):ar3(Row):ante(Column,2)	units	-5500.280902	11028.5618	11095.01157	148.2266767	1140	LogLikelihood Converged
447	Hamilton2018	Spatial Random	Yield	Harvest:Cultivar	ar1(Harvest):ar3(Row):ante(Column,2)	units	NA	NA	NA	NA	NA	Other
448	Howlong2010	Spatial Random	Yield	Harvest:Cultivar	ar1(Harvest):ar3(Row):ante(Column,2)	units	0	40	146.2644077	288.5263503	2016	No residual variation
449	Howlong2011	Spatial Random	Yield	Harvest:Cultivar	ar1(Harvest):ar3(Row):ante(Column,2)	units	0	40	149.0015914	234.3043682	2304	No residual variation
450	Howlong2012	Spatial Random	Yield	Harvest:Cultivar	ar1(Harvest):ar3(Row):ante(Column,2)	units	0	40	142.3603241	475.3708579	1620	No residual variation
451	Howlong2014	Spatial Random	Yield	Harvest:Cultivar	ar1(Harvest):ar3(Row):ante(Column,2)	units	-10463.50733	20967.01466	21075.19739	146.6127896	2268	LogLikelihood Converged
452	LeongathaVIC2016	Spatial Random	Yield	Harvest:Cultivar	ar1(Harvest):ar3(Row):ante(Column,2)	units	-5525.023482	11098.04696	11210.77579	247.0221807	1080	LogLikelihood Converged
453	Macarthur2019	Spatial Random	Yield	Harvest:Cultivar	ar1(Harvest):ar3(Row):ante(Column,2)	units	NA	NA	NA	NA	NA	Other
454	MtGambier2016	Spatial Random	Yield	Harvest:Cultivar	ar1(Harvest):ar3(Row):ante(Column,2)	units	NA	NA	NA	NA	NA	Other
455	Shepparton2008	Spatial Random	Yield	Harvest:Cultivar	ar1(Harvest):ar3(Row):ante(Column,2)	units	-6341.584254	12719.16851	12806.84815	259.1284001	1296	Singularity in Average Information Matrix
456	SmithtonTAS2017	Spatial Random	Yield	Harvest:Cultivar	ar1(Harvest):ar3(Row):ante(Column,2)	units	-10240.99166	20567.98333	20794.69646	253.8152449	1920	Singularity in Average Information Matrix
457	Terang2018	Spatial Random	Yield	Harvest:Cultivar	ar1(Harvest):ar3(Row):ante(Column,2)	units	-12373.26446	24798.52891	24944.17837	121.7829501	2688	LogLikelihood Converged
458	TimboonVIC2015	Spatial Random	Yield	Harvest:Cultivar	ar1(Harvest):ar3(Row):ante(Column,2)	units	-11237.97862	22659.95724	23171.29277	78.82198946	2560	Singularity in Average Information Matrix
459	TongalaVIC2015	Spatial Random	Yield	Harvest:Cultivar	ar1(Harvest):ar3(Row):ante(Column,2)	units	-16356.10485	32812.20971	33107.03734	105.7699237	3584	LogLikelihood Converged
460	Warrnambool2020	Spatial Random	Yield	Harvest:Cultivar	ar1(Harvest):ar3(Row):ante(Column,2)	units	NA	NA	NA	NA	NA	Other
461	Ballarat2013	Spatial Random	Yield	Harvest:Cultivar	ar1(Harvest):ar3(Row):ante(Column,3)	units	-13821.44298	27702.88596	27871.62453	275.3032215	2720	LogLikelihood Converged
462	Ballarat2017	Spatial Random	Yield	Harvest:Cultivar	ar1(Harvest):ar3(Row):ante(Column,3)	units	0	62	231.1142531	274.0004485	2464	No residual variation
463	Ballarat2019	Spatial Random	Yield	Harvest:Cultivar	ar1(Harvest):ar3(Row):ante(Column,3)	units	0	62	212.939448	246.4738511	1288	No residual variation
464	Casterton2012	Spatial Random	Yield	Harvest:Cultivar	ar1(Harvest):ar3(Row):ante(Column,3)	units	0	30	109.0859759	93.91171761	1920	No residual variation
465	CressyTAS2012	Spatial Random	Yield	Harvest:Cultivar	ar1(Harvest):ar3(Row):ante(Column,3)	units	-8881.348138	17982.69628	18562.6601	97.40796497	1920	Singularity in Average Information Matrix
466	CressyTAS2014	Spatial Random	Yield	Harvest:Cultivar	ar1(Harvest):ar3(Row):ante(Column,3)	units	-8795.562137	17677.12427	17903.8374	116.7969506	1920	Singularity in Average Information Matrix
467	EllinbankVIC2015	Spatial Random	Yield	Harvest:Cultivar	ar1(Harvest):ar3(Row):ante(Column,3)	units	-12480.12413	24990.24825	25074.49251	148.8309542	2816	LogLikelihood Converged
468	ElliottTAS2015	Spatial Random	Yield	Harvest:Cultivar	ar1(Harvest):ar3(Row):ante(Column,3)	units	-14579.4555	29230.91101	29438.19563	142.9945858	3120	Singularity in Average Information Matrix
469	GlenThompson2020	Spatial Random	Yield	Harvest:Cultivar	ar1(Harvest):ar3(Row):ante(Column,3)	units	-5499.696788	11029.39358	11100.58976	140.3265503	1140	LogLikelihood Converged
470	Hamilton2018	Spatial Random	Yield	Harvest:Cultivar	ar1(Harvest):ar3(Row):ante(Column,3)	units	NA	NA	NA	NA	NA	Other
471	Howlong2010	Spatial Random	Yield	Harvest:Cultivar	ar1(Harvest):ar3(Row):ante(Column,3)	units	0	46	168.2040689	295.224871	2016	No residual variation
472	Howlong2011	Spatial Random	Yield	Harvest:Cultivar	ar1(Harvest):ar3(Row):ante(Column,3)	units	0	46	171.3518301	236.0195193	2304	No residual variation
473	Howlong2012	Spatial Random	Yield	Harvest:Cultivar	ar1(Harvest):ar3(Row):ante(Column,3)	units	0	46	163.7143727	486.08132	1620	No residual variation
474	Howlong2014	Spatial Random	Yield	Harvest:Cultivar	ar1(Harvest):ar3(Row):ante(Column,3)	units	-10454.21017	20954.42033	21078.83047	160.0904769	2268	LogLikelihood Converged
475	LeongathaVIC2016	Spatial Random	Yield	Harvest:Cultivar	ar1(Harvest):ar3(Row):ante(Column,3)	units	-5551.988663	11155.97733	11278.10022	203.5731423	1080	Singularity in Average Information Matrix
476	Macarthur2019	Spatial Random	Yield	Harvest:Cultivar	ar1(Harvest):ar3(Row):ante(Column,3)	units	-6429.591123	12985.18225	13297.98231	86.02759167	1406	Singularity in Average Information Matrix
477	MtGambier2016	Spatial Random	Yield	Harvest:Cultivar	ar1(Harvest):ar3(Row):ante(Column,3)	units	NA	NA	NA	NA	NA	Other
478	Shepparton2008	Spatial Random	Yield	Harvest:Cultivar	ar1(Harvest):ar3(Row):ante(Column,3)	units	-6289.239463	12622.47893	12729.64293	216.744064	1296	Singularity in Average Information Matrix
479	SmithtonTAS2017	Spatial Random	Yield	Harvest:Cultivar	ar1(Harvest):ar3(Row):ante(Column,3)	units	NA	NA	NA	NA	NA	Other
480	Terang2018	Spatial Random	Yield	Harvest:Cultivar	ar1(Harvest):ar3(Row):ante(Column,3)	units	-12371.19234	24804.38469	24978.04365	121.9539698	2688	LogLikelihood Converged
481	TimboonVIC2015	Spatial Random	Yield	Harvest:Cultivar	ar1(Harvest):ar3(Row):ante(Column,3)	units	-11187.83918	22577.67836	23139.03585	70.67790958	2560	Singularity in Average Information Matrix
482	TongalaVIC2015	Spatial Random	Yield	Harvest:Cultivar	ar1(Harvest):ar3(Row):ante(Column,3)	units	0	126	497.4828202	203.8124963	3584	No residual variation
483	Warrnambool2020	Spatial Random	Yield	Harvest:Cultivar	ar1(Harvest):ar3(Row):ante(Column,3)	units	-8280.011372	16650.02274	16882.50471	62.71204069	1760	Singularity in Average Information Matrix
484	Ballarat2013	Spatial Random	Yield	Harvest:Cultivar	ar1(Harvest):ante(Row,1):ar1(Column)	units	-13813.63843	27701.27685	27909.38775	293.9095047	2720	LogLikelihood Converged
485	Ballarat2017	Spatial Random	Yield	Harvest:Cultivar	ar1(Harvest):ante(Row,1):ar1(Column)	units	-10986.89283	22029.78567	22182.53402	167.5870682	2464	LogLikelihood Converged
486	Ballarat2019	Spatial Random	Yield	Harvest:Cultivar	ar1(Harvest):ante(Row,1):ar1(Column)	units	-6005.034497	12040.06899	12113.10421	137.3478856	1288	LogLikelihood Converged
487	Casterton2012	Spatial Random	Yield	Harvest:Cultivar	ar1(Harvest):ante(Row,1):ar1(Column)	units	0	124	#NAME?	0	1920	Unable invert R or G [US?] matrix
488	CressyTAS2012	Spatial Random	Yield	Harvest:Cultivar	ar1(Harvest):ante(Row,1):ar1(Column)	units	-8987.920084	17995.84017	18048.56415	144.8073306	1920	LogLikelihood Converged
489	CressyTAS2014	Spatial Random	Yield	Harvest:Cultivar	ar1(Harvest):ante(Row,1):ar1(Column)	units	-8821.197678	17678.39536	17773.29853	134.5546637	1920	LogLikelihood Converged
490	EllinbankVIC2015	Spatial Random	Yield	Harvest:Cultivar	ar1(Harvest):ante(Row,1):ar1(Column)	units	-12345.21534	24804.43068	25124.55885	90.73184647	2816	Singularity in Average Information Matrix
491	ElliottTAS2015	Spatial Random	Yield	Harvest:Cultivar	ar1(Harvest):ante(Row,1):ar1(Column)	units	-14600.22237	29248.44475	29386.63449	173.1013838	3120	LogLikelihood Converged
492	GlenThompson2020	Spatial Random	Yield	Harvest:Cultivar	ar1(Harvest):ante(Row,1):ar1(Column)	units	-5474.493126	11020.98625	11191.85709	111.3706055	1140	LogLikelihood Converged
493	Hamilton2018	Spatial Random	Yield	Harvest:Cultivar	ar1(Harvest):ante(Row,1):ar1(Column)	units	-6630.399147	13280.79829	13331.16857	96.41637171	1500	LogLikelihood Converged
494	Howlong2010	Spatial Random	Yield	Harvest:Cultivar	ar1(Harvest):ante(Row,1):ar1(Column)	units	-9358.899885	18773.79977	18922.56994	124.5982141	2016	LogLikelihood Converged
495	Howlong2011	Spatial Random	Yield	Harvest:Cultivar	ar1(Harvest):ante(Row,1):ar1(Column)	units	-10498.25846	21064.51692	21249.81962	107.0772782	2304	LogLikelihood Converged
496	Howlong2012	Spatial Random	Yield	Harvest:Cultivar	ar1(Harvest):ante(Row,1):ar1(Column)	units	NA	NA	NA	NA	NA	Other
497	Howlong2014	Spatial Random	Yield	Harvest:Cultivar	ar1(Harvest):ante(Row,1):ar1(Column)	units	-10469.26312	20998.52623	21160.80033	142.341193	2268	LogLikelihood Converged
498	LeongathaVIC2016	Spatial Random	Yield	Harvest:Cultivar	ar1(Harvest):ante(Row,1):ar1(Column)	units	-5564.787994	11167.57599	11256.81964	202.1806239	1080	Singularity in Average Information Matrix
499	Macarthur2019	Spatial Random	Yield	Harvest:Cultivar	ar1(Harvest):ante(Row,1):ar1(Column)	units	-6393.71109	12807.42218	12857.07298	117.5325017	1406	LogLikelihood Converged
500	MtGambier2016	Spatial Random	Yield	Harvest:Cultivar	ar1(Harvest):ante(Row,1):ar1(Column)	units	-8449.523209	16911.04642	16942.10853	162.3577985	2016	LogLikelihood Converged
501	Shepparton2008	Spatial Random	Yield	Harvest:Cultivar	ar1(Harvest):ante(Row,1):ar1(Column)	units	-6208.620179	12449.24036	12527.17782	225.8939387	1296	LogLikelihood Converged
502	SmithtonTAS2017	Spatial Random	Yield	Harvest:Cultivar	ar1(Harvest):ante(Row,1):ar1(Column)	units	-9578.526938	19177.05388	19229.77786	226.3638322	1920	LogLikelihood Converged
503	Terang2018	Spatial Random	Yield	Harvest:Cultivar	ar1(Harvest):ante(Row,1):ar1(Column)	units	-12386.12792	24832.25585	25000.31291	113.0870327	2688	LogLikelihood Converged
504	TimboonVIC2015	Spatial Random	Yield	Harvest:Cultivar	ar1(Harvest):ante(Row,1):ar1(Column)	units	-11244.16801	22508.33602	22563.91597	115.581962	2560	LogLikelihood Converged
505	TongalaVIC2015	Spatial Random	Yield	Harvest:Cultivar	ar1(Harvest):ante(Row,1):ar1(Column)	units	-16396.48257	32828.96514	32935.10309	103.9590823	3584	LogLikelihood Converged
506	Warrnambool2020	Spatial Random	Yield	Harvest:Cultivar	ar1(Harvest):ante(Row,1):ar1(Column)	units	-7785.571308	15591.14262	15642.80527	117.1105316	1760	LogLikelihood Converged
507	Ballarat2013	Spatial Random	Yield	Harvest:Cultivar	ar1(Harvest):ante(Row,1):ar2(Column)	units	-13812.43685	27700.87371	27914.60923	291.6384915	2720	LogLikelihood Converged
508	Ballarat2017	Spatial Random	Yield	Harvest:Cultivar	ar1(Harvest):ante(Row,1):ar2(Column)	units	-10976.12093	22012.24186	22175.90081	144.9207645	2464	Singularity in Average Information Matrix
509	Ballarat2019	Spatial Random	Yield	Harvest:Cultivar	ar1(Harvest):ante(Row,1):ar2(Column)	units	-5993.756465	12019.51293	12097.41716	134.1437686	1288	LogLikelihood Converged
510	Casterton2012	Spatial Random	Yield	Harvest:Cultivar	ar1(Harvest):ante(Row,1):ar2(Column)	units	0	126	#NAME?	0	1920	Unable invert R or G [US?] matrix
511	CressyTAS2012	Spatial Random	Yield	Harvest:Cultivar	ar1(Harvest):ante(Row,1):ar2(Column)	units	-8987.916782	17997.83356	18055.82995	145.0742582	1920	LogLikelihood Converged
512	CressyTAS2014	Spatial Random	Yield	Harvest:Cultivar	ar1(Harvest):ante(Row,1):ar2(Column)	units	-8819.787243	17675.57449	17770.47766	134.6494419	1920	LogLikelihood Converged
513	EllinbankVIC2015	Spatial Random	Yield	Harvest:Cultivar	ar1(Harvest):ante(Row,1):ar2(Column)	units	-12344.70979	24809.41957	25146.39659	87.76509192	2816	Singularity in Average Information Matrix
514	ElliottTAS2015	Spatial Random	Yield	Harvest:Cultivar	ar1(Harvest):ante(Row,1):ar2(Column)	units	-14603.5885	29257.17699	29401.12465	164.2931168	3120	Singularity in Average Information Matrix
515	GlenThompson2020	Spatial Random	Yield	Harvest:Cultivar	ar1(Harvest):ante(Row,1):ar2(Column)	units	-5474.007869	11022.01574	11197.63299	116.8865906	1140	Singularity in Average Information Matrix
516	Hamilton2018	Spatial Random	Yield	Harvest:Cultivar	ar1(Harvest):ante(Row,1):ar2(Column)	units	NA	NA	NA	NA	NA	Other
517	Howlong2010	Spatial Random	Yield	Harvest:Cultivar	ar1(Harvest):ante(Row,1):ar2(Column)	units	-9358.890649	18775.7813	18929.86469	124.5229071	2016	LogLikelihood Converged
518	Howlong2011	Spatial Random	Yield	Harvest:Cultivar	ar1(Harvest):ante(Row,1):ar2(Column)	units	-10977.01858	21996.03716	22110.48883	147.1995471	2304	Singularity in Average Information Matrix
519	Howlong2012	Spatial Random	Yield	Harvest:Cultivar	ar1(Harvest):ante(Row,1):ar2(Column)	units	-7861.741313	15759.48263	15851.60692	125.9884426	1620	LogLikelihood Converged
520	Howlong2014	Spatial Random	Yield	Harvest:Cultivar	ar1(Harvest):ante(Row,1):ar2(Column)	units	-10468.01717	20998.03434	21165.71757	144.1629847	2268	LogLikelihood Converged
521	LeongathaVIC2016	Spatial Random	Yield	Harvest:Cultivar	ar1(Harvest):ante(Row,1):ar2(Column)	units	-5558.787511	11159.57502	11258.21274	237.2491811	1080	LogLikelihood Converged
522	Macarthur2019	Spatial Random	Yield	Harvest:Cultivar	ar1(Harvest):ante(Row,1):ar2(Column)	units	-6392.186037	12806.37207	12860.98796	109.5665071	1406	LogLikelihood Converged
523	MtGambier2016	Spatial Random	Yield	Harvest:Cultivar	ar1(Harvest):ante(Row,1):ar2(Column)	units	-8428.914049	16871.8281	16908.06723	34.38954549	2016	LogLikelihood Converged
524	Shepparton2008	Spatial Random	Yield	Harvest:Cultivar	ar1(Harvest):ante(Row,1):ar2(Column)	units	-6208.870418	12455.74084	12548.29157	183.8898592	1296	LogLikelihood Converged
525	SmithtonTAS2017	Spatial Random	Yield	Harvest:Cultivar	ar1(Harvest):ante(Row,1):ar2(Column)	units	-9578.208069	19176.41614	19229.14012	226.2703345	1920	LogLikelihood Converged
526	Terang2018	Spatial Random	Yield	Harvest:Cultivar	ar1(Harvest):ante(Row,1):ar2(Column)	units	-12380.50328	24823.00657	24996.66553	111.264426	2688	LogLikelihood Converged
527	TimboonVIC2015	Spatial Random	Yield	Harvest:Cultivar	ar1(Harvest):ante(Row,1):ar2(Column)	units	-11240.81799	22503.63598	22564.77393	109.1486021	2560	LogLikelihood Converged
528	TongalaVIC2015	Spatial Random	Yield	Harvest:Cultivar	ar1(Harvest):ante(Row,1):ar2(Column)	units	-16395.85266	32829.70532	32941.73982	102.4909147	3584	LogLikelihood Converged
529	Warrnambool2020	Spatial Random	Yield	Harvest:Cultivar	ar1(Harvest):ante(Row,1):ar2(Column)	units	-7780.026885	15582.05377	15638.88269	94.03572433	1760	LogLikelihood Converged
530	Ballarat2013	Spatial Random	Yield	Harvest:Cultivar	ar1(Harvest):ante(Row,1):ar3(Column)	units	-13812.17115	27702.34231	27921.70245	291.6805659	2720	LogLikelihood Converged
531	Ballarat2017	Spatial Random	Yield	Harvest:Cultivar	ar1(Harvest):ante(Row,1):ar3(Column)	units	-10970.09795	22002.19591	22171.31016	148.953858	2464	LogLikelihood Converged
532	Ballarat2019	Spatial Random	Yield	Harvest:Cultivar	ar1(Harvest):ante(Row,1):ar3(Column)	units	-5993.492382	12020.98476	12103.75801	134.5500777	1288	LogLikelihood Converged
533	Casterton2012	Spatial Random	Yield	Harvest:Cultivar	ar1(Harvest):ante(Row,1):ar3(Column)	units	0	128	#NAME?	0	1920	Unable invert R or G [US?] matrix
534	CressyTAS2012	Spatial Random	Yield	Harvest:Cultivar	ar1(Harvest):ante(Row,1):ar3(Column)	units	0	24	87.26878071	217.3146998	1920	No residual variation
535	CressyTAS2014	Spatial Random	Yield	Harvest:Cultivar	ar1(Harvest):ante(Row,1):ar3(Column)	units	-8817.637806	17673.27561	17773.45118	137.978584	1920	LogLikelihood Converged
536	EllinbankVIC2015	Spatial Random	Yield	Harvest:Cultivar	ar1(Harvest):ante(Row,1):ar3(Column)	units	-12343.45098	24806.90197	25143.87898	89.6072223	2816	LogLikelihood Converged
537	ElliottTAS2015	Spatial Random	Yield	Harvest:Cultivar	ar1(Harvest):ante(Row,1):ar3(Column)	units	-14598.38146	29246.76291	29390.71057	173.5978979	3120	LogLikelihood Converged
538	GlenThompson2020	Spatial Random	Yield	Harvest:Cultivar	ar1(Harvest):ante(Row,1):ar3(Column)	units	-5485.689141	11045.37828	11220.99553	125.6475838	1140	Singularity in Average Information Matrix
539	Hamilton2018	Spatial Random	Yield	Harvest:Cultivar	ar1(Harvest):ante(Row,1):ar3(Column)	units	-6626.486039	13274.97208	13330.37938	76.4071009	1500	LogLikelihood Converged
540	Howlong2010	Spatial Random	Yield	Harvest:Cultivar	ar1(Harvest):ante(Row,1):ar3(Column)	units	-9358.249221	18776.49844	18935.89505	124.2198161	2016	LogLikelihood Converged
541	Howlong2011	Spatial Random	Yield	Harvest:Cultivar	ar1(Harvest):ante(Row,1):ar3(Column)	units	-10683.30081	21422.60161	21575.20384	121.1224557	2304	Singularity in Average Information Matrix
542	Howlong2012	Spatial Random	Yield	Harvest:Cultivar	ar1(Harvest):ante(Row,1):ar3(Column)	units	-7831.678404	15703.35681	15805.71713	115.388634	1620	LogLikelihood Converged
543	Howlong2014	Spatial Random	Yield	Harvest:Cultivar	ar1(Harvest):ante(Row,1):ar3(Column)	units	-10467.94034	20999.88068	21172.97305	144.4285387	2268	LogLikelihood Converged
544	LeongathaVIC2016	Spatial Random	Yield	Harvest:Cultivar	ar1(Harvest):ante(Row,1):ar3(Column)	units	-5547.288141	11136.57628	11235.214	226.8079853	1080	LogLikelihood Converged
545	Macarthur2019	Spatial Random	Yield	Harvest:Cultivar	ar1(Harvest):ante(Row,1):ar3(Column)	units	-6392.117247	12808.23449	12867.81546	109.4988562	1406	LogLikelihood Converged
546	MtGambier2016	Spatial Random	Yield	Harvest:Cultivar	ar1(Harvest):ante(Row,1):ar3(Column)	units	0	16	57.41615013	0.006041523	2016	No residual variation
547	Shepparton2008	Spatial Random	Yield	Harvest:Cultivar	ar1(Harvest):ante(Row,1):ar3(Column)	units	-6208.468043	12456.93609	12554.35791	183.269384	1296	LogLikelihood Converged
548	SmithtonTAS2017	Spatial Random	Yield	Harvest:Cultivar	ar1(Harvest):ante(Row,1):ar3(Column)	units	-9573.592785	19169.18557	19227.18195	243.3702733	1920	LogLikelihood Converged
549	Terang2018	Spatial Random	Yield	Harvest:Cultivar	ar1(Harvest):ante(Row,1):ar3(Column)	units	-12380.49608	24824.99216	25004.25302	111.3178966	2688	LogLikelihood Converged
550	TimboonVIC2015	Spatial Random	Yield	Harvest:Cultivar	ar1(Harvest):ante(Row,1):ar3(Column)	units	-11239.79097	22503.58193	22570.27787	105.762203	2560	LogLikelihood Converged
551	TongalaVIC2015	Spatial Random	Yield	Harvest:Cultivar	ar1(Harvest):ante(Row,1):ar3(Column)	units	-16391.2314	32822.4628	32940.39385	100.8331881	3584	LogLikelihood Converged
552	Warrnambool2020	Spatial Random	Yield	Harvest:Cultivar	ar1(Harvest):ante(Row,1):ar3(Column)	units	0	24	85.99519169	195.3144511	1760	No residual variation
553	Ballarat2013	Spatial Random	Yield	Harvest:Cultivar	ar1(Harvest):ante(Row,1):ante(Column,1)	units	NA	NA	NA	NA	NA	Other
554	Ballarat2017	Spatial Random	Yield	Harvest:Cultivar	ar1(Harvest):ante(Row,1):ante(Column,1)	units	NA	NA	NA	NA	NA	Other
555	Ballarat2019	Spatial Random	Yield	Harvest:Cultivar	ar1(Harvest):ante(Row,1):ante(Column,1)	units	-6266.00393	12558.00786	12621.30505	277.9594876	1288	Singularity in Average Information Matrix
556	Casterton2012	Spatial Random	Yield	Harvest:Cultivar	ar1(Harvest):ante(Row,1):ante(Column,1)	units	NA	NA	NA	NA	NA	Other
557	CressyTAS2012	Spatial Random	Yield	Harvest:Cultivar	ar1(Harvest):ante(Row,1):ante(Column,1)	units	NA	NA	NA	NA	NA	Other
558	CressyTAS2014	Spatial Random	Yield	Harvest:Cultivar	ar1(Harvest):ante(Row,1):ante(Column,1)	units	NA	NA	NA	NA	NA	Other
559	EllinbankVIC2015	Spatial Random	Yield	Harvest:Cultivar	ar1(Harvest):ante(Row,1):ante(Column,1)	units	NA	NA	NA	NA	NA	Other
560	ElliottTAS2015	Spatial Random	Yield	Harvest:Cultivar	ar1(Harvest):ante(Row,1):ante(Column,1)	units	NA	NA	NA	NA	NA	Other
561	GlenThompson2020	Spatial Random	Yield	Harvest:Cultivar	ar1(Harvest):ante(Row,1):ante(Column,1)	units	NA	NA	NA	NA	NA	Other
562	Hamilton2018	Spatial Random	Yield	Harvest:Cultivar	ar1(Harvest):ante(Row,1):ante(Column,1)	units	NA	NA	NA	NA	NA	Other
563	Howlong2010	Spatial Random	Yield	Harvest:Cultivar	ar1(Harvest):ante(Row,1):ante(Column,1)	units	NA	NA	NA	NA	NA	Other
564	Howlong2011	Spatial Random	Yield	Harvest:Cultivar	ar1(Harvest):ante(Row,1):ante(Column,1)	units	NA	NA	NA	NA	NA	Other
565	Howlong2012	Spatial Random	Yield	Harvest:Cultivar	ar1(Harvest):ante(Row,1):ante(Column,1)	units	NA	NA	NA	NA	NA	Other
566	Howlong2014	Spatial Random	Yield	Harvest:Cultivar	ar1(Harvest):ante(Row,1):ante(Column,1)	units	NA	NA	NA	NA	NA	Other
567	LeongathaVIC2016	Spatial Random	Yield	Harvest:Cultivar	ar1(Harvest):ante(Row,1):ante(Column,1)	units	-5661.108294	11354.21659	11429.36914	448.3857574	1080	Singularity in Average Information Matrix
568	Macarthur2019	Spatial Random	Yield	Harvest:Cultivar	ar1(Harvest):ante(Row,1):ante(Column,1)	units	NA	NA	NA	NA	NA	Other
569	MtGambier2016	Spatial Random	Yield	Harvest:Cultivar	ar1(Harvest):ante(Row,1):ante(Column,1)	units	NA	NA	NA	NA	NA	Other
570	Shepparton2008	Spatial Random	Yield	Harvest:Cultivar	ar1(Harvest):ante(Row,1):ante(Column,1)	units	NA	NA	NA	NA	NA	Other
571	SmithtonTAS2017	Spatial Random	Yield	Harvest:Cultivar	ar1(Harvest):ante(Row,1):ante(Column,1)	units	NA	NA	NA	NA	NA	Other
572	Terang2018	Spatial Random	Yield	Harvest:Cultivar	ar1(Harvest):ante(Row,1):ante(Column,1)	units	NA	NA	NA	NA	NA	Other
573	TimboonVIC2015	Spatial Random	Yield	Harvest:Cultivar	ar1(Harvest):ante(Row,1):ante(Column,1)	units	NA	NA	NA	NA	NA	Other
574	TongalaVIC2015	Spatial Random	Yield	Harvest:Cultivar	ar1(Harvest):ante(Row,1):ante(Column,1)	units	NA	NA	NA	NA	NA	Other
575	Warrnambool2020	Spatial Random	Yield	Harvest:Cultivar	ar1(Harvest):ante(Row,1):ante(Column,1)	units	NA	NA	NA	NA	NA	Other
576	Ballarat2013	Spatial Random	Yield	Harvest:Cultivar	ar1(Harvest):ante(Row,1):ante(Column,2)	units	NA	NA	NA	NA	NA	Other
577	Ballarat2017	Spatial Random	Yield	Harvest:Cultivar	ar1(Harvest):ante(Row,1):ante(Column,2)	units	NA	NA	NA	NA	NA	Other
578	Ballarat2019	Spatial Random	Yield	Harvest:Cultivar	ar1(Harvest):ante(Row,1):ante(Column,2)	units	-6264.74937	12567.49874	12660.01001	276.9729825	1288	Singularity in Average Information Matrix
579	Casterton2012	Spatial Random	Yield	Harvest:Cultivar	ar1(Harvest):ante(Row,1):ante(Column,2)	units	NA	NA	NA	NA	NA	Other
580	CressyTAS2012	Spatial Random	Yield	Harvest:Cultivar	ar1(Harvest):ante(Row,1):ante(Column,2)	units	NA	NA	NA	NA	NA	Other
581	CressyTAS2014	Spatial Random	Yield	Harvest:Cultivar	ar1(Harvest):ante(Row,1):ante(Column,2)	units	NA	NA	NA	NA	NA	Other
582	EllinbankVIC2015	Spatial Random	Yield	Harvest:Cultivar	ar1(Harvest):ante(Row,1):ante(Column,2)	units	NA	NA	NA	NA	NA	Other
583	ElliottTAS2015	Spatial Random	Yield	Harvest:Cultivar	ar1(Harvest):ante(Row,1):ante(Column,2)	units	NA	NA	NA	NA	NA	Other
584	GlenThompson2020	Spatial Random	Yield	Harvest:Cultivar	ar1(Harvest):ante(Row,1):ante(Column,2)	units	NA	NA	NA	NA	NA	Other
585	Hamilton2018	Spatial Random	Yield	Harvest:Cultivar	ar1(Harvest):ante(Row,1):ante(Column,2)	units	NA	NA	NA	NA	NA	Other
586	Howlong2010	Spatial Random	Yield	Harvest:Cultivar	ar1(Harvest):ante(Row,1):ante(Column,2)	units	NA	NA	NA	NA	NA	Other
587	Howlong2011	Spatial Random	Yield	Harvest:Cultivar	ar1(Harvest):ante(Row,1):ante(Column,2)	units	NA	NA	NA	NA	NA	Other
588	Howlong2012	Spatial Random	Yield	Harvest:Cultivar	ar1(Harvest):ante(Row,1):ante(Column,2)	units	NA	NA	NA	NA	NA	Other
589	Howlong2014	Spatial Random	Yield	Harvest:Cultivar	ar1(Harvest):ante(Row,1):ante(Column,2)	units	NA	NA	NA	NA	NA	Other
590	LeongathaVIC2016	Spatial Random	Yield	Harvest:Cultivar	ar1(Harvest):ante(Row,1):ante(Column,2)	units	NA	NA	NA	NA	NA	Other
591	Macarthur2019	Spatial Random	Yield	Harvest:Cultivar	ar1(Harvest):ante(Row,1):ante(Column,2)	units	NA	NA	NA	NA	NA	Other
592	MtGambier2016	Spatial Random	Yield	Harvest:Cultivar	ar1(Harvest):ante(Row,1):ante(Column,2)	units	NA	NA	NA	NA	NA	Other
593	Shepparton2008	Spatial Random	Yield	Harvest:Cultivar	ar1(Harvest):ante(Row,1):ante(Column,2)	units	-6361.281951	12776.5639	12908.08337	301.5693822	1296	Singularity in Average Information Matrix
594	SmithtonTAS2017	Spatial Random	Yield	Harvest:Cultivar	ar1(Harvest):ante(Row,1):ante(Column,2)	units	NA	NA	NA	NA	NA	Other
595	Terang2018	Spatial Random	Yield	Harvest:Cultivar	ar1(Harvest):ante(Row,1):ante(Column,2)	units	NA	NA	NA	NA	NA	Other
596	TimboonVIC2015	Spatial Random	Yield	Harvest:Cultivar	ar1(Harvest):ante(Row,1):ante(Column,2)	units	NA	NA	NA	NA	NA	Other
597	TongalaVIC2015	Spatial Random	Yield	Harvest:Cultivar	ar1(Harvest):ante(Row,1):ante(Column,2)	units	NA	NA	NA	NA	NA	Other
598	Warrnambool2020	Spatial Random	Yield	Harvest:Cultivar	ar1(Harvest):ante(Row,1):ante(Column,2)	units	NA	NA	NA	NA	NA	Other
599	Ballarat2013	Spatial Random	Yield	Harvest:Cultivar	ar1(Harvest):ante(Row,1):ante(Column,3)	units	NA	NA	NA	NA	NA	Other
600	Ballarat2017	Spatial Random	Yield	Harvest:Cultivar	ar1(Harvest):ante(Row,1):ante(Column,3)	units	NA	NA	NA	NA	NA	Other
601	Ballarat2019	Spatial Random	Yield	Harvest:Cultivar	ar1(Harvest):ante(Row,1):ante(Column,3)	units	-6263.890813	12573.78163	12685.76896	276.2656661	1288	Singularity in Average Information Matrix
602	Casterton2012	Spatial Random	Yield	Harvest:Cultivar	ar1(Harvest):ante(Row,1):ante(Column,3)	units	NA	NA	NA	NA	NA	Other
603	CressyTAS2012	Spatial Random	Yield	Harvest:Cultivar	ar1(Harvest):ante(Row,1):ante(Column,3)	units	NA	NA	NA	NA	NA	Other
604	CressyTAS2014	Spatial Random	Yield	Harvest:Cultivar	ar1(Harvest):ante(Row,1):ante(Column,3)	units	NA	NA	NA	NA	NA	Other
605	EllinbankVIC2015	Spatial Random	Yield	Harvest:Cultivar	ar1(Harvest):ante(Row,1):ante(Column,3)	units	NA	NA	NA	NA	NA	Other
606	ElliottTAS2015	Spatial Random	Yield	Harvest:Cultivar	ar1(Harvest):ante(Row,1):ante(Column,3)	units	NA	NA	NA	NA	NA	Other
607	GlenThompson2020	Spatial Random	Yield	Harvest:Cultivar	ar1(Harvest):ante(Row,1):ante(Column,3)	units	NA	NA	NA	NA	NA	Other
608	Hamilton2018	Spatial Random	Yield	Harvest:Cultivar	ar1(Harvest):ante(Row,1):ante(Column,3)	units	NA	NA	NA	NA	NA	Other
609	Howlong2010	Spatial Random	Yield	Harvest:Cultivar	ar1(Harvest):ante(Row,1):ante(Column,3)	units	NA	NA	NA	NA	NA	Other
610	Howlong2011	Spatial Random	Yield	Harvest:Cultivar	ar1(Harvest):ante(Row,1):ante(Column,3)	units	NA	NA	NA	NA	NA	Other
611	Howlong2012	Spatial Random	Yield	Harvest:Cultivar	ar1(Harvest):ante(Row,1):ante(Column,3)	units	NA	NA	NA	NA	NA	Other
612	Howlong2014	Spatial Random	Yield	Harvest:Cultivar	ar1(Harvest):ante(Row,1):ante(Column,3)	units	NA	NA	NA	NA	NA	Other
613	LeongathaVIC2016	Spatial Random	Yield	Harvest:Cultivar	ar1(Harvest):ante(Row,1):ante(Column,3)	units	NA	NA	NA	NA	NA	Other
614	Macarthur2019	Spatial Random	Yield	Harvest:Cultivar	ar1(Harvest):ante(Row,1):ante(Column,3)	units	NA	NA	NA	NA	NA	Other
615	MtGambier2016	Spatial Random	Yield	Harvest:Cultivar	ar1(Harvest):ante(Row,1):ante(Column,3)	units	NA	NA	NA	NA	NA	Other
616	Shepparton2008	Spatial Random	Yield	Harvest:Cultivar	ar1(Harvest):ante(Row,1):ante(Column,3)	units	-6357.874583	12783.74917	12949.36627	299.2490898	1296	Singularity in Average Information Matrix
617	SmithtonTAS2017	Spatial Random	Yield	Harvest:Cultivar	ar1(Harvest):ante(Row,1):ante(Column,3)	units	NA	NA	NA	NA	NA	Other
618	Terang2018	Spatial Random	Yield	Harvest:Cultivar	ar1(Harvest):ante(Row,1):ante(Column,3)	units	NA	NA	NA	NA	NA	Other
619	TimboonVIC2015	Spatial Random	Yield	Harvest:Cultivar	ar1(Harvest):ante(Row,1):ante(Column,3)	units	NA	NA	NA	NA	NA	Other
620	TongalaVIC2015	Spatial Random	Yield	Harvest:Cultivar	ar1(Harvest):ante(Row,1):ante(Column,3)	units	NA	NA	NA	NA	NA	Other
621	Warrnambool2020	Spatial Random	Yield	Harvest:Cultivar	ar1(Harvest):ante(Row,1):ante(Column,3)	units	NA	NA	NA	NA	NA	Other
622	Ballarat2013	Spatial Random	Yield	Harvest:Cultivar	ar1(Harvest):ante(Row,2):ar1(Column)	units	-14012.54931	28115.09862	28368.20647	299.7485878	2720	Singularity in Average Information Matrix
623	Ballarat2017	Spatial Random	Yield	Harvest:Cultivar	ar1(Harvest):ante(Row,2):ar1(Column)	units	-10962.87087	22005.74174	22223.95368	120.9452589	2464	Singularity in Average Information Matrix
624	Ballarat2019	Spatial Random	Yield	Harvest:Cultivar	ar1(Harvest):ante(Row,2):ar1(Column)	units	-5997.618496	12037.23699	12139.48629	128.8780445	1288	LogLikelihood Converged
625	Casterton2012	Spatial Random	Yield	Harvest:Cultivar	ar1(Harvest):ante(Row,2):ar1(Column)	units	0	180	#NAME?	0	1920	Unable invert R or G [US?] matrix
626	CressyTAS2012	Spatial Random	Yield	Harvest:Cultivar	ar1(Harvest):ante(Row,2):ar1(Column)	units	-8986.443269	17996.88654	18060.15532	145.044899	1920	LogLikelihood Converged
627	CressyTAS2014	Spatial Random	Yield	Harvest:Cultivar	ar1(Harvest):ante(Row,2):ar1(Column)	units	-8813.366405	17674.73281	17801.27037	119.3191785	1920	LogLikelihood Converged
628	EllinbankVIC2015	Spatial Random	Yield	Harvest:Cultivar	ar1(Harvest):ante(Row,2):ar1(Column)	units	-12268.02251	24714.04501	25213.89425	65.0869043	2816	Singularity in Average Information Matrix
629	ElliottTAS2015	Spatial Random	Yield	Harvest:Cultivar	ar1(Harvest):ante(Row,2):ar1(Column)	units	-14585.58275	29241.16551	29442.69223	164.614818	3120	LogLikelihood Converged
630	GlenThompson2020	Spatial Random	Yield	Harvest:Cultivar	ar1(Harvest):ante(Row,2):ar1(Column)	units	-5437.011347	10986.02269	11251.82177	57.88248704	1140	LogLikelihood Converged
631	Hamilton2018	Spatial Random	Yield	Harvest:Cultivar	ar1(Harvest):ante(Row,2):ar1(Column)	units	-6623.039982	13270.07996	13330.5243	96.22492571	1500	LogLikelihood Converged
632	Howlong2010	Spatial Random	Yield	Harvest:Cultivar	ar1(Harvest):ante(Row,2):ar1(Column)	units	-9351.066213	18782.13243	18994.66124	119.352313	2016	LogLikelihood Converged
633	Howlong2011	Spatial Random	Yield	Harvest:Cultivar	ar1(Harvest):ante(Row,2):ar1(Column)	units	-10490.12307	21072.24613	21322.94979	97.73148883	2304	LogLikelihood Converged
634	Howlong2012	Spatial Random	Yield	Harvest:Cultivar	ar1(Harvest):ante(Row,2):ar1(Column)	units	-9763.657445	19539.31489	19570.02299	368.1403008	1620	Singularity in Average Information Matrix
635	Howlong2014	Spatial Random	Yield	Harvest:Cultivar	ar1(Harvest):ante(Row,2):ar1(Column)	units	-10457.50336	20995.00673	21211.37219	147.1246237	2268	LogLikelihood Converged
636	LeongathaVIC2016	Spatial Random	Yield	Harvest:Cultivar	ar1(Harvest):ante(Row,2):ar1(Column)	units	0	54	180.8199247	0.00982853	1080	No residual variation
637	Macarthur2019	Spatial Random	Yield	Harvest:Cultivar	ar1(Harvest):ante(Row,2):ar1(Column)	units	-6391.96483	12807.92966	12867.51062	119.3317938	1406	LogLikelihood Converged
638	MtGambier2016	Spatial Random	Yield	Harvest:Cultivar	ar1(Harvest):ante(Row,2):ar1(Column)	units	-8449.523209	16911.04642	16942.10853	162.3577985	2016	LogLikelihood Converged
639	Shepparton2008	Spatial Random	Yield	Harvest:Cultivar	ar1(Harvest):ante(Row,2):ar1(Column)	units	NA	NA	NA	NA	NA	Other
640	SmithtonTAS2017	Spatial Random	Yield	Harvest:Cultivar	ar1(Harvest):ante(Row,2):ar1(Column)	units	-9577.67221	19179.34442	19242.6132	228.8089024	1920	LogLikelihood Converged
641	Terang2018	Spatial Random	Yield	Harvest:Cultivar	ar1(Harvest):ante(Row,2):ar1(Column)	units	-12371.20211	24824.40421	25054.08219	111.3756952	2688	LogLikelihood Converged
642	TimboonVIC2015	Spatial Random	Yield	Harvest:Cultivar	ar1(Harvest):ante(Row,2):ar1(Column)	units	-11243.44968	22510.89935	22577.59529	116.3010932	2560	LogLikelihood Converged
643	TongalaVIC2015	Spatial Random	Yield	Harvest:Cultivar	ar1(Harvest):ante(Row,2):ar1(Column)	units	-16393.36933	32834.73865	32976.25592	102.3545394	3584	LogLikelihood Converged
644	Warrnambool2020	Spatial Random	Yield	Harvest:Cultivar	ar1(Harvest):ante(Row,2):ar1(Column)	units	-7784.828217	15593.65643	15655.65163	116.8111651	1760	LogLikelihood Converged
645	Ballarat2013	Spatial Random	Yield	Harvest:Cultivar	ar1(Harvest):ante(Row,2):ar2(Column)	units	-13802.49838	27722.99675	28054.84927	251.9844182	2720	Singularity in Average Information Matrix
646	Ballarat2017	Spatial Random	Yield	Harvest:Cultivar	ar1(Harvest):ante(Row,2):ar2(Column)	units	-10945.49577	21968.99153	22181.74817	132.7162474	2464	LogLikelihood Converged
647	Ballarat2019	Spatial Random	Yield	Harvest:Cultivar	ar1(Harvest):ante(Row,2):ar2(Column)	units	-5985.675573	12015.35115	12122.46946	113.6287407	1288	LogLikelihood Converged
648	Casterton2012	Spatial Random	Yield	Harvest:Cultivar	ar1(Harvest):ante(Row,2):ar2(Column)	units	0	182	#NAME?	0	1920	Unable invert R or G [US?] matrix
649	CressyTAS2012	Spatial Random	Yield	Harvest:Cultivar	ar1(Harvest):ante(Row,2):ar2(Column)	units	-8986.415815	17998.83163	18067.37281	145.8129484	1920	LogLikelihood Converged
650	CressyTAS2014	Spatial Random	Yield	Harvest:Cultivar	ar1(Harvest):ante(Row,2):ar2(Column)	units	-8811.864909	17671.72982	17798.26738	120.6965142	1920	LogLikelihood Converged
651	EllinbankVIC2015	Spatial Random	Yield	Harvest:Cultivar	ar1(Harvest):ante(Row,2):ar2(Column)	units	NA	NA	NA	NA	NA	Other
652	ElliottTAS2015	Spatial Random	Yield	Harvest:Cultivar	ar1(Harvest):ante(Row,2):ar2(Column)	units	-14586.07869	29242.15737	29443.68409	163.1397347	3120	LogLikelihood Converged
653	GlenThompson2020	Spatial Random	Yield	Harvest:Cultivar	ar1(Harvest):ante(Row,2):ar2(Column)	units	-5528.939888	11147.87978	11361.46832	58.83503157	1140	Singularity in Average Information Matrix
654	Hamilton2018	Spatial Random	Yield	Harvest:Cultivar	ar1(Harvest):ante(Row,2):ar2(Column)	units	-6623.005544	13272.01109	13337.49245	95.0939038	1500	LogLikelihood Converged
655	Howlong2010	Spatial Random	Yield	Harvest:Cultivar	ar1(Harvest):ante(Row,2):ar2(Column)	units	-9351.015246	18784.03049	19001.87253	119.1093843	2016	LogLikelihood Converged
656	Howlong2011	Spatial Random	Yield	Harvest:Cultivar	ar1(Harvest):ante(Row,2):ar2(Column)	units	-10476.29564	21044.59128	21295.29494	94.08729007	2304	Singularity in Average Information Matrix
657	Howlong2012	Spatial Random	Yield	Harvest:Cultivar	ar1(Harvest):ante(Row,2):ar2(Column)	units	-9949.114889	19912.22978	19948.05589	330.5153688	1620	Singularity in Average Information Matrix
658	Howlong2014	Spatial Random	Yield	Harvest:Cultivar	ar1(Harvest):ante(Row,2):ar2(Column)	units	-10455.72804	20993.45608	21215.23067	147.3809466	2268	LogLikelihood Converged
659	LeongathaVIC2016	Spatial Random	Yield	Harvest:Cultivar	ar1(Harvest):ante(Row,2):ar2(Column)	units	0	56	187.5169589	0.025952457	1080	No residual variation
660	Macarthur2019	Spatial Random	Yield	Harvest:Cultivar	ar1(Harvest):ante(Row,2):ar2(Column)	units	-6390.581425	12807.16285	12871.70889	111.630691	1406	LogLikelihood Converged
661	MtGambier2016	Spatial Random	Yield	Harvest:Cultivar	ar1(Harvest):ante(Row,2):ar2(Column)	units	-8428.914049	16871.8281	16908.06723	34.38954549	2016	LogLikelihood Converged
662	Shepparton2008	Spatial Random	Yield	Harvest:Cultivar	ar1(Harvest):ante(Row,2):ar2(Column)	units	NA	NA	NA	NA	NA	Other
663	SmithtonTAS2017	Spatial Random	Yield	Harvest:Cultivar	ar1(Harvest):ante(Row,2):ar2(Column)	units	-9577.35089	19178.70178	19241.97056	228.380557	1920	LogLikelihood Converged
664	Terang2018	Spatial Random	Yield	Harvest:Cultivar	ar1(Harvest):ante(Row,2):ar2(Column)	units	-12365.86116	24817.72232	25058.6041	99.18451988	2688	LogLikelihood Converged
665	TimboonVIC2015	Spatial Random	Yield	Harvest:Cultivar	ar1(Harvest):ante(Row,2):ar2(Column)	units	-11240.01635	22506.03271	22578.28664	109.6865545	2560	LogLikelihood Converged
666	TongalaVIC2015	Spatial Random	Yield	Harvest:Cultivar	ar1(Harvest):ante(Row,2):ar2(Column)	units	-16392.61819	32835.23637	32982.65019	100.0456789	3584	LogLikelihood Converged
667	Warrnambool2020	Spatial Random	Yield	Harvest:Cultivar	ar1(Harvest):ante(Row,2):ar2(Column)	units	-7778.681651	15583.3633	15650.52476	94.05294714	1760	LogLikelihood Converged
668	Ballarat2013	Spatial Random	Yield	Harvest:Cultivar	ar1(Harvest):ante(Row,2):ar3(Column)	units	-13801.51265	27723.0253	28060.50244	244.0776846	2720	Singularity in Average Information Matrix
669	Ballarat2017	Spatial Random	Yield	Harvest:Cultivar	ar1(Harvest):ante(Row,2):ar3(Column)	units	-10942.77397	21969.54794	22198.67048	122.1299796	2464	Singularity in Average Information Matrix
670	Ballarat2019	Spatial Random	Yield	Harvest:Cultivar	ar1(Harvest):ante(Row,2):ar3(Column)	units	0	46	157.9873324	235.3259378	1288	No residual variation
671	Casterton2012	Spatial Random	Yield	Harvest:Cultivar	ar1(Harvest):ante(Row,2):ar3(Column)	units	0	184	#NAME?	0	1920	Unable invert R or G [US?] matrix
672	CressyTAS2012	Spatial Random	Yield	Harvest:Cultivar	ar1(Harvest):ante(Row,2):ar3(Column)	units	0	28	101.8135775	216.3493366	1920	No residual variation
673	CressyTAS2014	Spatial Random	Yield	Harvest:Cultivar	ar1(Harvest):ante(Row,2):ar3(Column)	units	-8810.923177	17673.84635	17810.92871	126.914147	1920	LogLikelihood Converged
674	EllinbankVIC2015	Spatial Random	Yield	Harvest:Cultivar	ar1(Harvest):ante(Row,2):ar3(Column)	units	NA	NA	NA	NA	NA	Other
675	ElliottTAS2015	Spatial Random	Yield	Harvest:Cultivar	ar1(Harvest):ante(Row,2):ar3(Column)	units	-14583.16819	29238.33638	29445.621	167.1057117	3120	LogLikelihood Converged
676	GlenThompson2020	Spatial Random	Yield	Harvest:Cultivar	ar1(Harvest):ante(Row,2):ar3(Column)	units	-5433.031258	10980.06252	11250.60801	57.94718807	1140	LogLikelihood Converged
677	Hamilton2018	Spatial Random	Yield	Harvest:Cultivar	ar1(Harvest):ante(Row,2):ar3(Column)	units	0	28	98.51838661	76.00446222	1500	No residual variation
678	Howlong2010	Spatial Random	Yield	Harvest:Cultivar	ar1(Harvest):ante(Row,2):ar3(Column)	units	-9354.077681	18790.15536	19007.9974	111.93987	2016	Singularity in Average Information Matrix
679	Howlong2011	Spatial Random	Yield	Harvest:Cultivar	ar1(Harvest):ante(Row,2):ar3(Column)	units	-10471.36452	21040.72905	21307.78295	89.21081872	2304	Singularity in Average Information Matrix
680	Howlong2012	Spatial Random	Yield	Harvest:Cultivar	ar1(Harvest):ante(Row,2):ar3(Column)	units	-8679.596416	17409.19283	17537.14324	97.61005071	1620	Singularity in Average Information Matrix
681	Howlong2014	Spatial Random	Yield	Harvest:Cultivar	ar1(Harvest):ante(Row,2):ar3(Column)	units	-10454.98072	20993.96144	21221.14517	148.4290711	2268	LogLikelihood Converged
682	LeongathaVIC2016	Spatial Random	Yield	Harvest:Cultivar	ar1(Harvest):ante(Row,2):ar3(Column)	units	-5528.964967	11113.92993	11245.44689	0.02029899	1080	Singularity in Average Information Matrix
683	Macarthur2019	Spatial Random	Yield	Harvest:Cultivar	ar1(Harvest):ante(Row,2):ar3(Column)	units	-6390.538494	12809.07699	12878.58811	111.7240957	1406	LogLikelihood Converged
684	MtGambier2016	Spatial Random	Yield	Harvest:Cultivar	ar1(Harvest):ante(Row,2):ar3(Column)	units	0	16	57.41615013	0.006041523	2016	No residual variation
685	Shepparton2008	Spatial Random	Yield	Harvest:Cultivar	ar1(Harvest):ante(Row,2):ar3(Column)	units	NA	NA	NA	NA	NA	Other
686	SmithtonTAS2017	Spatial Random	Yield	Harvest:Cultivar	ar1(Harvest):ante(Row,2):ar3(Column)	units	-9572.501172	19171.00234	19239.54352	245.5638716	1920	LogLikelihood Converged
687	Terang2018	Spatial Random	Yield	Harvest:Cultivar	ar1(Harvest):ante(Row,2):ar3(Column)	units	-12365.83911	24819.67821	25066.1619	98.76016083	2688	LogLikelihood Converged
688	TimboonVIC2015	Spatial Random	Yield	Harvest:Cultivar	ar1(Harvest):ante(Row,2):ar3(Column)	units	-11239.07939	22506.15877	22583.9707	106.0591744	2560	LogLikelihood Converged
689	TongalaVIC2015	Spatial Random	Yield	Harvest:Cultivar	ar1(Harvest):ante(Row,2):ar3(Column)	units	-16388.21823	32828.43647	32981.74684	98.22362529	3584	LogLikelihood Converged
690	Warrnambool2020	Spatial Random	Yield	Harvest:Cultivar	ar1(Harvest):ante(Row,2):ar3(Column)	units	0	28	100.3277236	195.9016211	1760	No residual variation
691	Ballarat2013	Spatial Random	Yield	Harvest:Cultivar	ar1(Harvest):ante(Row,2):ante(Column,1)	units	NA	NA	NA	NA	NA	Other
692	Ballarat2017	Spatial Random	Yield	Harvest:Cultivar	ar1(Harvest):ante(Row,2):ante(Column,1)	units	NA	NA	NA	NA	NA	Other
693	Ballarat2019	Spatial Random	Yield	Harvest:Cultivar	ar1(Harvest):ante(Row,2):ante(Column,1)	units	-6263.985863	12565.97173	12658.483	276.4919455	1288	Singularity in Average Information Matrix
694	Casterton2012	Spatial Random	Yield	Harvest:Cultivar	ar1(Harvest):ante(Row,2):ante(Column,1)	units	NA	NA	NA	NA	NA	Other
695	CressyTAS2012	Spatial Random	Yield	Harvest:Cultivar	ar1(Harvest):ante(Row,2):ante(Column,1)	units	NA	NA	NA	NA	NA	Other
696	CressyTAS2014	Spatial Random	Yield	Harvest:Cultivar	ar1(Harvest):ante(Row,2):ante(Column,1)	units	NA	NA	NA	NA	NA	Other
697	EllinbankVIC2015	Spatial Random	Yield	Harvest:Cultivar	ar1(Harvest):ante(Row,2):ante(Column,1)	units	NA	NA	NA	NA	NA	Other
698	ElliottTAS2015	Spatial Random	Yield	Harvest:Cultivar	ar1(Harvest):ante(Row,2):ante(Column,1)	units	NA	NA	NA	NA	NA	Other
699	GlenThompson2020	Spatial Random	Yield	Harvest:Cultivar	ar1(Harvest):ante(Row,2):ante(Column,1)	units	NA	NA	NA	NA	NA	Other
700	Hamilton2018	Spatial Random	Yield	Harvest:Cultivar	ar1(Harvest):ante(Row,2):ante(Column,1)	units	NA	NA	NA	NA	NA	Other
701	Howlong2010	Spatial Random	Yield	Harvest:Cultivar	ar1(Harvest):ante(Row,2):ante(Column,1)	units	NA	NA	NA	NA	NA	Other
702	Howlong2011	Spatial Random	Yield	Harvest:Cultivar	ar1(Harvest):ante(Row,2):ante(Column,1)	units	NA	NA	NA	NA	NA	Other
703	Howlong2012	Spatial Random	Yield	Harvest:Cultivar	ar1(Harvest):ante(Row,2):ante(Column,1)	units	NA	NA	NA	NA	NA	Other
704	Howlong2014	Spatial Random	Yield	Harvest:Cultivar	ar1(Harvest):ante(Row,2):ante(Column,1)	units	NA	NA	NA	NA	NA	Other
705	LeongathaVIC2016	Spatial Random	Yield	Harvest:Cultivar	ar1(Harvest):ante(Row,2):ante(Column,1)	units	NA	NA	NA	NA	NA	Other
706	Macarthur2019	Spatial Random	Yield	Harvest:Cultivar	ar1(Harvest):ante(Row,2):ante(Column,1)	units	NA	NA	NA	NA	NA	Other
707	MtGambier2016	Spatial Random	Yield	Harvest:Cultivar	ar1(Harvest):ante(Row,2):ante(Column,1)	units	NA	NA	NA	NA	NA	Other
708	Shepparton2008	Spatial Random	Yield	Harvest:Cultivar	ar1(Harvest):ante(Row,2):ante(Column,1)	units	NA	NA	NA	NA	NA	Other
709	SmithtonTAS2017	Spatial Random	Yield	Harvest:Cultivar	ar1(Harvest):ante(Row,2):ante(Column,1)	units	NA	NA	NA	NA	NA	Other
710	Terang2018	Spatial Random	Yield	Harvest:Cultivar	ar1(Harvest):ante(Row,2):ante(Column,1)	units	NA	NA	NA	NA	NA	Other
711	TimboonVIC2015	Spatial Random	Yield	Harvest:Cultivar	ar1(Harvest):ante(Row,2):ante(Column,1)	units	NA	NA	NA	NA	NA	Other
712	TongalaVIC2015	Spatial Random	Yield	Harvest:Cultivar	ar1(Harvest):ante(Row,2):ante(Column,1)	units	NA	NA	NA	NA	NA	Other
713	Warrnambool2020	Spatial Random	Yield	Harvest:Cultivar	ar1(Harvest):ante(Row,2):ante(Column,1)	units	NA	NA	NA	NA	NA	Other
714	Ballarat2013	Spatial Random	Yield	Harvest:Cultivar	ar1(Harvest):ante(Row,2):ante(Column,2)	units	NA	NA	NA	NA	NA	Other
715	Ballarat2017	Spatial Random	Yield	Harvest:Cultivar	ar1(Harvest):ante(Row,2):ante(Column,2)	units	NA	NA	NA	NA	NA	Other
716	Ballarat2019	Spatial Random	Yield	Harvest:Cultivar	ar1(Harvest):ante(Row,2):ante(Column,2)	units	-6262.627648	12579.2553	12710.71869	275.524984	1288	Singularity in Average Information Matrix
717	Casterton2012	Spatial Random	Yield	Harvest:Cultivar	ar1(Harvest):ante(Row,2):ante(Column,2)	units	NA	NA	NA	NA	NA	Other
718	CressyTAS2012	Spatial Random	Yield	Harvest:Cultivar	ar1(Harvest):ante(Row,2):ante(Column,2)	units	NA	NA	NA	NA	NA	Other
719	CressyTAS2014	Spatial Random	Yield	Harvest:Cultivar	ar1(Harvest):ante(Row,2):ante(Column,2)	units	NA	NA	NA	NA	NA	Other
720	EllinbankVIC2015	Spatial Random	Yield	Harvest:Cultivar	ar1(Harvest):ante(Row,2):ante(Column,2)	units	NA	NA	NA	NA	NA	Other
721	ElliottTAS2015	Spatial Random	Yield	Harvest:Cultivar	ar1(Harvest):ante(Row,2):ante(Column,2)	units	NA	NA	NA	NA	NA	Other
722	GlenThompson2020	Spatial Random	Yield	Harvest:Cultivar	ar1(Harvest):ante(Row,2):ante(Column,2)	units	NA	NA	NA	NA	NA	Other
723	Hamilton2018	Spatial Random	Yield	Harvest:Cultivar	ar1(Harvest):ante(Row,2):ante(Column,2)	units	NA	NA	NA	NA	NA	Other
724	Howlong2010	Spatial Random	Yield	Harvest:Cultivar	ar1(Harvest):ante(Row,2):ante(Column,2)	units	NA	NA	NA	NA	NA	Other
725	Howlong2011	Spatial Random	Yield	Harvest:Cultivar	ar1(Harvest):ante(Row,2):ante(Column,2)	units	NA	NA	NA	NA	NA	Other
726	Howlong2012	Spatial Random	Yield	Harvest:Cultivar	ar1(Harvest):ante(Row,2):ante(Column,2)	units	NA	NA	NA	NA	NA	Other
727	Howlong2014	Spatial Random	Yield	Harvest:Cultivar	ar1(Harvest):ante(Row,2):ante(Column,2)	units	NA	NA	NA	NA	NA	Other
728	LeongathaVIC2016	Spatial Random	Yield	Harvest:Cultivar	ar1(Harvest):ante(Row,2):ante(Column,2)	units	NA	NA	NA	NA	NA	Other
729	Macarthur2019	Spatial Random	Yield	Harvest:Cultivar	ar1(Harvest):ante(Row,2):ante(Column,2)	units	NA	NA	NA	NA	NA	Other
730	MtGambier2016	Spatial Random	Yield	Harvest:Cultivar	ar1(Harvest):ante(Row,2):ante(Column,2)	units	NA	NA	NA	NA	NA	Other
731	Shepparton2008	Spatial Random	Yield	Harvest:Cultivar	ar1(Harvest):ante(Row,2):ante(Column,2)	units	-6360.36259	12780.72518	12926.85792	300.7953013	1296	Singularity in Average Information Matrix
732	SmithtonTAS2017	Spatial Random	Yield	Harvest:Cultivar	ar1(Harvest):ante(Row,2):ante(Column,2)	units	NA	NA	NA	NA	NA	Other
733	Terang2018	Spatial Random	Yield	Harvest:Cultivar	ar1(Harvest):ante(Row,2):ante(Column,2)	units	NA	NA	NA	NA	NA	Other
734	TimboonVIC2015	Spatial Random	Yield	Harvest:Cultivar	ar1(Harvest):ante(Row,2):ante(Column,2)	units	NA	NA	NA	NA	NA	Other
735	TongalaVIC2015	Spatial Random	Yield	Harvest:Cultivar	ar1(Harvest):ante(Row,2):ante(Column,2)	units	NA	NA	NA	NA	NA	Other
736	Warrnambool2020	Spatial Random	Yield	Harvest:Cultivar	ar1(Harvest):ante(Row,2):ante(Column,2)	units	NA	NA	NA	NA	NA	Other
737	Ballarat2013	Spatial Random	Yield	Harvest:Cultivar	ar1(Harvest):ante(Row,2):ante(Column,3)	units	NA	NA	NA	NA	NA	Other
738	Ballarat2017	Spatial Random	Yield	Harvest:Cultivar	ar1(Harvest):ante(Row,2):ante(Column,3)	units	NA	NA	NA	NA	NA	Other
739	Ballarat2019	Spatial Random	Yield	Harvest:Cultivar	ar1(Harvest):ante(Row,2):ante(Column,3)	units	-6262.070003	12590.14001	12750.81748	275.0722425	1288	Singularity in Average Information Matrix
740	Casterton2012	Spatial Random	Yield	Harvest:Cultivar	ar1(Harvest):ante(Row,2):ante(Column,3)	units	NA	NA	NA	NA	NA	Other
741	CressyTAS2012	Spatial Random	Yield	Harvest:Cultivar	ar1(Harvest):ante(Row,2):ante(Column,3)	units	NA	NA	NA	NA	NA	Other
742	CressyTAS2014	Spatial Random	Yield	Harvest:Cultivar	ar1(Harvest):ante(Row,2):ante(Column,3)	units	NA	NA	NA	NA	NA	Other
743	EllinbankVIC2015	Spatial Random	Yield	Harvest:Cultivar	ar1(Harvest):ante(Row,2):ante(Column,3)	units	NA	NA	NA	NA	NA	Other
744	ElliottTAS2015	Spatial Random	Yield	Harvest:Cultivar	ar1(Harvest):ante(Row,2):ante(Column,3)	units	NA	NA	NA	NA	NA	Other
745	GlenThompson2020	Spatial Random	Yield	Harvest:Cultivar	ar1(Harvest):ante(Row,2):ante(Column,3)	units	NA	NA	NA	NA	NA	Other
746	Hamilton2018	Spatial Random	Yield	Harvest:Cultivar	ar1(Harvest):ante(Row,2):ante(Column,3)	units	NA	NA	NA	NA	NA	Other
747	Howlong2010	Spatial Random	Yield	Harvest:Cultivar	ar1(Harvest):ante(Row,2):ante(Column,3)	units	NA	NA	NA	NA	NA	Other
748	Howlong2011	Spatial Random	Yield	Harvest:Cultivar	ar1(Harvest):ante(Row,2):ante(Column,3)	units	NA	NA	NA	NA	NA	Other
749	Howlong2012	Spatial Random	Yield	Harvest:Cultivar	ar1(Harvest):ante(Row,2):ante(Column,3)	units	NA	NA	NA	NA	NA	Other
750	Howlong2014	Spatial Random	Yield	Harvest:Cultivar	ar1(Harvest):ante(Row,2):ante(Column,3)	units	NA	NA	NA	NA	NA	Other
751	LeongathaVIC2016	Spatial Random	Yield	Harvest:Cultivar	ar1(Harvest):ante(Row,2):ante(Column,3)	units	-5659.192219	11392.38444	11566.1747	445.1070788	1080	Singularity in Average Information Matrix
752	Macarthur2019	Spatial Random	Yield	Harvest:Cultivar	ar1(Harvest):ante(Row,2):ante(Column,3)	units	NA	NA	NA	NA	NA	Other
753	MtGambier2016	Spatial Random	Yield	Harvest:Cultivar	ar1(Harvest):ante(Row,2):ante(Column,3)	units	NA	NA	NA	NA	NA	Other
754	Shepparton2008	Spatial Random	Yield	Harvest:Cultivar	ar1(Harvest):ante(Row,2):ante(Column,3)	units	-6356.482684	12786.96537	12967.19575	298.2651214	1296	Singularity in Average Information Matrix
755	SmithtonTAS2017	Spatial Random	Yield	Harvest:Cultivar	ar1(Harvest):ante(Row,2):ante(Column,3)	units	NA	NA	NA	NA	NA	Other
756	Terang2018	Spatial Random	Yield	Harvest:Cultivar	ar1(Harvest):ante(Row,2):ante(Column,3)	units	NA	NA	NA	NA	NA	Other
757	TimboonVIC2015	Spatial Random	Yield	Harvest:Cultivar	ar1(Harvest):ante(Row,2):ante(Column,3)	units	NA	NA	NA	NA	NA	Other
758	TongalaVIC2015	Spatial Random	Yield	Harvest:Cultivar	ar1(Harvest):ante(Row,2):ante(Column,3)	units	NA	NA	NA	NA	NA	Other
759	Warrnambool2020	Spatial Random	Yield	Harvest:Cultivar	ar1(Harvest):ante(Row,2):ante(Column,3)	units	NA	NA	NA	NA	NA	Other
760	Ballarat2013	Spatial Random	Yield	Harvest:Cultivar	ar1(Harvest):ante(Row,3):ar1(Column)	units	-13876.06087	27884.12173	28255.34659	283.3954419	2720	Singularity in Average Information Matrix
761	Ballarat2017	Spatial Random	Yield	Harvest:Cultivar	ar1(Harvest):ante(Row,3):ar1(Column)	units	-10952.821	22005.64199	22278.40692	117.078797	2464	LogLikelihood Converged
762	Ballarat2019	Spatial Random	Yield	Harvest:Cultivar	ar1(Harvest):ante(Row,3):ar1(Column)	units	-5994.074293	12034.14859	12146.13592	129.7498697	1288	LogLikelihood Converged
763	Casterton2012	Spatial Random	Yield	Harvest:Cultivar	ar1(Harvest):ante(Row,3):ar1(Column)	units	0	234	#NAME?	0	1920	Unable invert R or G [US?] matrix
764	CressyTAS2012	Spatial Random	Yield	Harvest:Cultivar	ar1(Harvest):ante(Row,3):ar1(Column)	units	-8985.13613	17996.27226	18064.81344	147.9617727	1920	LogLikelihood Converged
765	CressyTAS2014	Spatial Random	Yield	Harvest:Cultivar	ar1(Harvest):ante(Row,3):ar1(Column)	units	-8804.659856	17665.31971	17812.94687	125.6196292	1920	LogLikelihood Converged
766	EllinbankVIC2015	Spatial Random	Yield	Harvest:Cultivar	ar1(Harvest):ante(Row,3):ar1(Column)	units	NA	NA	NA	NA	NA	Other
767	ElliottTAS2015	Spatial Random	Yield	Harvest:Cultivar	ar1(Harvest):ante(Row,3):ar1(Column)	units	-14567.40929	29222.81859	29476.16646	163.1855482	3120	LogLikelihood Converged
768	GlenThompson2020	Spatial Random	Yield	Harvest:Cultivar	ar1(Harvest):ante(Row,3):ar1(Column)	units	-5633.460347	11372.92069	11624.48054	129.3219602	1140	Singularity in Average Information Matrix
769	Hamilton2018	Spatial Random	Yield	Harvest:Cultivar	ar1(Harvest):ante(Row,3):ar1(Column)	units	-6622.992637	13271.98527	13337.46663	96.32328274	1500	LogLikelihood Converged
770	Howlong2010	Spatial Random	Yield	Harvest:Cultivar	ar1(Harvest):ante(Row,3):ar1(Column)	units	-9338.850885	18777.70177	19043.36279	121.6019865	2016	Singularity in Average Information Matrix
771	Howlong2011	Spatial Random	Yield	Harvest:Cultivar	ar1(Harvest):ante(Row,3):ar1(Column)	units	-10590.34769	21284.69539	21568.09952	95.46596818	2304	Singularity in Average Information Matrix
772	Howlong2012	Spatial Random	Yield	Harvest:Cultivar	ar1(Harvest):ante(Row,3):ar1(Column)	units	-8872.201908	17776.40382	17858.29207	234.0250841	1620	Singularity in Average Information Matrix
773	Howlong2014	Spatial Random	Yield	Harvest:Cultivar	ar1(Harvest):ante(Row,3):ar1(Column)	units	-10472.36351	21044.72702	21315.18385	135.9292736	2268	Singularity in Average Information Matrix
774	LeongathaVIC2016	Spatial Random	Yield	Harvest:Cultivar	ar1(Harvest):ante(Row,3):ar1(Column)	units	0	66	221.0021302	0.186359451	1080	No residual variation
775	Macarthur2019	Spatial Random	Yield	Harvest:Cultivar	ar1(Harvest):ante(Row,3):ar1(Column)	units	-6391.93062	12809.86124	12874.40728	119.4037078	1406	LogLikelihood Converged
776	MtGambier2016	Spatial Random	Yield	Harvest:Cultivar	ar1(Harvest):ante(Row,3):ar1(Column)	units	-8449.523209	16911.04642	16942.10853	162.3577985	2016	LogLikelihood Converged
777	Shepparton2008	Spatial Random	Yield	Harvest:Cultivar	ar1(Harvest):ante(Row,3):ar1(Column)	units	-6218.43401	12496.86802	12643.00076	153.0183013	1296	Singularity in Average Information Matrix
778	SmithtonTAS2017	Spatial Random	Yield	Harvest:Cultivar	ar1(Harvest):ante(Row,3):ar1(Column)	units	-9577.522999	19181.046	19249.58718	229.4223373	1920	LogLikelihood Converged
779	Terang2018	Spatial Random	Yield	Harvest:Cultivar	ar1(Harvest):ante(Row,3):ar1(Column)	units	-12359.25256	24820.50513	25106.20213	114.5760924	2688	LogLikelihood Converged
780	TimboonVIC2015	Spatial Random	Yield	Harvest:Cultivar	ar1(Harvest):ante(Row,3):ar1(Column)	units	-11242.94505	22511.8901	22584.14403	115.9579195	2560	LogLikelihood Converged
781	TongalaVIC2015	Spatial Random	Yield	Harvest:Cultivar	ar1(Harvest):ante(Row,3):ar1(Column)	units	-16390.81743	32839.63486	33010.63489	105.1290621	3584	LogLikelihood Converged
782	Warrnambool2020	Spatial Random	Yield	Harvest:Cultivar	ar1(Harvest):ante(Row,3):ar1(Column)	units	-7780.663182	15587.32636	15654.48782	117.971672	1760	LogLikelihood Converged
783	Ballarat2013	Spatial Random	Yield	Harvest:Cultivar	ar1(Harvest):ante(Row,3):ar2(Column)	units	-13783.03794	27712.07588	28122.67307	224.911536	2720	Singularity in Average Information Matrix
784	Ballarat2017	Spatial Random	Yield	Harvest:Cultivar	ar1(Harvest):ante(Row,3):ar2(Column)	units	-10937.96279	21977.92558	22256.14581	111.2650552	2464	Singularity in Average Information Matrix
785	Ballarat2019	Spatial Random	Yield	Harvest:Cultivar	ar1(Harvest):ante(Row,3):ar2(Column)	units	-5982.495239	12014.99048	12136.71584	117.6979356	1288	LogLikelihood Converged
786	Casterton2012	Spatial Random	Yield	Harvest:Cultivar	ar1(Harvest):ante(Row,3):ar2(Column)	units	0	236	#NAME?	0	1920	Unable invert R or G [US?] matrix
787	CressyTAS2012	Spatial Random	Yield	Harvest:Cultivar	ar1(Harvest):ante(Row,3):ar2(Column)	units	-8985.130838	17998.26168	18072.07525	148.2335324	1920	LogLikelihood Converged
788	CressyTAS2014	Spatial Random	Yield	Harvest:Cultivar	ar1(Harvest):ante(Row,3):ar2(Column)	units	-8804.993903	17665.98781	17813.61496	127.640961	1920	Singularity in Average Information Matrix
789	EllinbankVIC2015	Spatial Random	Yield	Harvest:Cultivar	ar1(Harvest):ante(Row,3):ar2(Column)	units	NA	NA	NA	NA	NA	Other
790	ElliottTAS2015	Spatial Random	Yield	Harvest:Cultivar	ar1(Harvest):ante(Row,3):ar2(Column)	units	-14570.19927	29228.39854	29481.74641	156.7792527	3120	Singularity in Average Information Matrix
791	GlenThompson2020	Spatial Random	Yield	Harvest:Cultivar	ar1(Harvest):ante(Row,3):ar2(Column)	units	-5585.388077	11282.77615	11548.57523	111.8552292	1140	Singularity in Average Information Matrix
792	Hamilton2018	Spatial Random	Yield	Harvest:Cultivar	ar1(Harvest):ante(Row,3):ar2(Column)	units	-6622.956451	13273.9129	13344.43129	95.05993895	1500	LogLikelihood Converged
793	Howlong2010	Spatial Random	Yield	Harvest:Cultivar	ar1(Harvest):ante(Row,3):ar2(Column)	units	-9337.982819	18773.96564	19034.31344	126.3788828	2016	LogLikelihood Converged
794	Howlong2011	Spatial Random	Yield	Harvest:Cultivar	ar1(Harvest):ante(Row,3):ar2(Column)	units	-10993.42716	22068.85433	22292.30759	91.41251336	2304	Singularity in Average Information Matrix
795	Howlong2012	Spatial Random	Yield	Harvest:Cultivar	ar1(Harvest):ante(Row,3):ar2(Column)	units	-8965.870598	17965.7412	18052.74747	283.5314262	1620	Singularity in Average Information Matrix
796	Howlong2014	Spatial Random	Yield	Harvest:Cultivar	ar1(Harvest):ante(Row,3):ar2(Column)	units	-10439.63555	20981.2711	21257.13705	135.0895857	2268	LogLikelihood Converged
797	LeongathaVIC2016	Spatial Random	Yield	Harvest:Cultivar	ar1(Harvest):ante(Row,3):ar2(Column)	units	0	68	227.6991644	0.101399142	1080	No residual variation
798	Macarthur2019	Spatial Random	Yield	Harvest:Cultivar	ar1(Harvest):ante(Row,3):ar2(Column)	units	-6390.56777	12809.13554	12878.64666	111.6639488	1406	LogLikelihood Converged
799	MtGambier2016	Spatial Random	Yield	Harvest:Cultivar	ar1(Harvest):ante(Row,3):ar2(Column)	units	-8428.914049	16871.8281	16908.06723	34.38954549	2016	LogLikelihood Converged
800	Shepparton2008	Spatial Random	Yield	Harvest:Cultivar	ar1(Harvest):ante(Row,3):ar2(Column)	units	-6379.53507	12813.07014	12944.58961	181.3374626	1296	Singularity in Average Information Matrix
801	SmithtonTAS2017	Spatial Random	Yield	Harvest:Cultivar	ar1(Harvest):ante(Row,3):ar2(Column)	units	-9577.203577	19180.40715	19248.94833	228.9209623	1920	LogLikelihood Converged
802	Terang2018	Spatial Random	Yield	Harvest:Cultivar	ar1(Harvest):ante(Row,3):ar2(Column)	units	-12355.91864	24817.83729	25114.73809	109.5220628	2688	Singularity in Average Information Matrix
803	TimboonVIC2015	Spatial Random	Yield	Harvest:Cultivar	ar1(Harvest):ante(Row,3):ar2(Column)	units	-11239.35849	22506.71698	22584.52891	108.6370063	2560	LogLikelihood Converged
804	TongalaVIC2015	Spatial Random	Yield	Harvest:Cultivar	ar1(Harvest):ante(Row,3):ar2(Column)	units	-16389.97719	32839.95438	33016.85097	102.9930181	3584	LogLikelihood Converged
805	Warrnambool2020	Spatial Random	Yield	Harvest:Cultivar	ar1(Harvest):ante(Row,3):ar2(Column)	units	-7776.841634	15581.68327	15654.01099	99.79029377	1760	LogLikelihood Converged
806	Ballarat2013	Spatial Random	Yield	Harvest:Cultivar	ar1(Harvest):ante(Row,3):ar3(Column)	units	-13780.95858	27709.91716	28126.13897	217.1897356	2720	LogLikelihood Converged
807	Ballarat2017	Spatial Random	Yield	Harvest:Cultivar	ar1(Harvest):ante(Row,3):ar3(Column)	units	-10930.89906	21965.79812	22249.47364	109.8477096	2464	LogLikelihood Converged
808	Ballarat2019	Spatial Random	Yield	Harvest:Cultivar	ar1(Harvest):ante(Row,3):ar3(Column)	units	0	54	185.4633902	227.1517422	1288	No residual variation
809	Casterton2012	Spatial Random	Yield	Harvest:Cultivar	ar1(Harvest):ante(Row,3):ar3(Column)	units	0	238	#NAME?	0	1920	Unable invert R or G [US?] matrix
810	CressyTAS2012	Spatial Random	Yield	Harvest:Cultivar	ar1(Harvest):ante(Row,3):ar3(Column)	units	0	30	109.0859759	215.9555072	1920	No residual variation
811	CressyTAS2014	Spatial Random	Yield	Harvest:Cultivar	ar1(Harvest):ante(Row,3):ar3(Column)	units	-8802.306328	17662.61266	17815.51221	131.8932219	1920	LogLikelihood Converged
812	EllinbankVIC2015	Spatial Random	Yield	Harvest:Cultivar	ar1(Harvest):ante(Row,3):ar3(Column)	units	NA	NA	NA	NA	NA	Other
813	ElliottTAS2015	Spatial Random	Yield	Harvest:Cultivar	ar1(Harvest):ante(Row,3):ar3(Column)	units	-14565.05352	29220.10704	29479.21282	164.6115877	3120	LogLikelihood Converged
814	GlenThompson2020	Spatial Random	Yield	Harvest:Cultivar	ar1(Harvest):ante(Row,3):ar3(Column)	units	-5635.886547	11367.77309	11595.60088	114.3299518	1140	Singularity in Average Information Matrix
815	Hamilton2018	Spatial Random	Yield	Harvest:Cultivar	ar1(Harvest):ante(Row,3):ar3(Column)	units	-6619.035009	13266.07002	13336.5884	80.32181736	1500	LogLikelihood Converged
816	Howlong2010	Spatial Random	Yield	Harvest:Cultivar	ar1(Harvest):ante(Row,3):ar3(Column)	units	-9338.566233	18781.13247	19057.41993	121.1766685	2016	Singularity in Average Information Matrix
817	Howlong2011	Spatial Random	Yield	Harvest:Cultivar	ar1(Harvest):ante(Row,3):ar3(Column)	units	-10616.69858	21337.39716	21620.8013	104.4913375	2304	Singularity in Average Information Matrix
818	Howlong2012	Spatial Random	Yield	Harvest:Cultivar	ar1(Harvest):ante(Row,3):ar3(Column)	units	-8695.559863	17437.11973	17554.8341	226.8430599	1620	Singularity in Average Information Matrix
819	Howlong2014	Spatial Random	Yield	Harvest:Cultivar	ar1(Harvest):ante(Row,3):ar3(Column)	units	-10438.91506	20981.83011	21263.10521	135.2915275	2268	LogLikelihood Converged
820	LeongathaVIC2016	Spatial Random	Yield	Harvest:Cultivar	ar1(Harvest):ante(Row,3):ar3(Column)	units	0	70	234.3961987	0.036640824	1080	No residual variation
821	Macarthur2019	Spatial Random	Yield	Harvest:Cultivar	ar1(Harvest):ante(Row,3):ar3(Column)	units	-6390.527224	12811.05445	12885.53065	111.7727841	1406	LogLikelihood Converged
822	MtGambier2016	Spatial Random	Yield	Harvest:Cultivar	ar1(Harvest):ante(Row,3):ar3(Column)	units	0	16	57.41615013	0.006041523	2016	No residual variation
823	Shepparton2008	Spatial Random	Yield	Harvest:Cultivar	ar1(Harvest):ante(Row,3):ar3(Column)	units	-6199.996461	12463.99292	12619.86784	173.2600969	1296	Singularity in Average Information Matrix
824	SmithtonTAS2017	Spatial Random	Yield	Harvest:Cultivar	ar1(Harvest):ante(Row,3):ar3(Column)	units	-9572.333122	19172.66624	19246.47982	245.7747423	1920	LogLikelihood Converged
825	Terang2018	Spatial Random	Yield	Harvest:Cultivar	ar1(Harvest):ante(Row,3):ar3(Column)	units	-12355.0686	24816.13721	25113.03801	111.5906413	2688	LogLikelihood Converged
826	TimboonVIC2015	Spatial Random	Yield	Harvest:Cultivar	ar1(Harvest):ante(Row,3):ar3(Column)	units	-11238.21259	22506.42518	22589.7951	103.5916121	2560	LogLikelihood Converged
827	TongalaVIC2015	Spatial Random	Yield	Harvest:Cultivar	ar1(Harvest):ante(Row,3):ar3(Column)	units	-16385.17755	32832.35511	33015.14824	100.3909517	3584	LogLikelihood Converged
828	Warrnambool2020	Spatial Random	Yield	Harvest:Cultivar	ar1(Harvest):ante(Row,3):ar3(Column)	units	0	30	107.4939896	196.0248227	1760	No residual variation
829	Ballarat2013	Spatial Random	Yield	Harvest:Cultivar	ar1(Harvest):ante(Row,3):ante(Column,1)	units	NA	NA	NA	NA	NA	Other
830	Ballarat2017	Spatial Random	Yield	Harvest:Cultivar	ar1(Harvest):ante(Row,3):ante(Column,1)	units	NA	NA	NA	NA	NA	Other
831	Ballarat2019	Spatial Random	Yield	Harvest:Cultivar	ar1(Harvest):ante(Row,3):ante(Column,1)	units	-6262.197791	12568.39558	12675.5139	275.1947506	1288	Singularity in Average Information Matrix
832	Casterton2012	Spatial Random	Yield	Harvest:Cultivar	ar1(Harvest):ante(Row,3):ante(Column,1)	units	NA	NA	NA	NA	NA	Other
833	CressyTAS2012	Spatial Random	Yield	Harvest:Cultivar	ar1(Harvest):ante(Row,3):ante(Column,1)	units	NA	NA	NA	NA	NA	Other
834	CressyTAS2014	Spatial Random	Yield	Harvest:Cultivar	ar1(Harvest):ante(Row,3):ante(Column,1)	units	NA	NA	NA	NA	NA	Other
835	EllinbankVIC2015	Spatial Random	Yield	Harvest:Cultivar	ar1(Harvest):ante(Row,3):ante(Column,1)	units	NA	NA	NA	NA	NA	Other
836	ElliottTAS2015	Spatial Random	Yield	Harvest:Cultivar	ar1(Harvest):ante(Row,3):ante(Column,1)	units	NA	NA	NA	NA	NA	Other
837	GlenThompson2020	Spatial Random	Yield	Harvest:Cultivar	ar1(Harvest):ante(Row,3):ante(Column,1)	units	NA	NA	NA	NA	NA	Other
838	Hamilton2018	Spatial Random	Yield	Harvest:Cultivar	ar1(Harvest):ante(Row,3):ante(Column,1)	units	NA	NA	NA	NA	NA	Other
839	Howlong2010	Spatial Random	Yield	Harvest:Cultivar	ar1(Harvest):ante(Row,3):ante(Column,1)	units	NA	NA	NA	NA	NA	Other
840	Howlong2011	Spatial Random	Yield	Harvest:Cultivar	ar1(Harvest):ante(Row,3):ante(Column,1)	units	NA	NA	NA	NA	NA	Other
841	Howlong2012	Spatial Random	Yield	Harvest:Cultivar	ar1(Harvest):ante(Row,3):ante(Column,1)	units	NA	NA	NA	NA	NA	Other
842	Howlong2014	Spatial Random	Yield	Harvest:Cultivar	ar1(Harvest):ante(Row,3):ante(Column,1)	units	NA	NA	NA	NA	NA	Other
843	LeongathaVIC2016	Spatial Random	Yield	Harvest:Cultivar	ar1(Harvest):ante(Row,3):ante(Column,1)	units	NA	NA	NA	NA	NA	Other
844	Macarthur2019	Spatial Random	Yield	Harvest:Cultivar	ar1(Harvest):ante(Row,3):ante(Column,1)	units	NA	NA	NA	NA	NA	Other
845	MtGambier2016	Spatial Random	Yield	Harvest:Cultivar	ar1(Harvest):ante(Row,3):ante(Column,1)	units	NA	NA	NA	NA	NA	Other
846	Shepparton2008	Spatial Random	Yield	Harvest:Cultivar	ar1(Harvest):ante(Row,3):ante(Column,1)	units	NA	NA	NA	NA	NA	Other
847	SmithtonTAS2017	Spatial Random	Yield	Harvest:Cultivar	ar1(Harvest):ante(Row,3):ante(Column,1)	units	NA	NA	NA	NA	NA	Other
848	Terang2018	Spatial Random	Yield	Harvest:Cultivar	ar1(Harvest):ante(Row,3):ante(Column,1)	units	NA	NA	NA	NA	NA	Other
849	TimboonVIC2015	Spatial Random	Yield	Harvest:Cultivar	ar1(Harvest):ante(Row,3):ante(Column,1)	units	NA	NA	NA	NA	NA	Other
850	TongalaVIC2015	Spatial Random	Yield	Harvest:Cultivar	ar1(Harvest):ante(Row,3):ante(Column,1)	units	NA	NA	NA	NA	NA	Other
851	Warrnambool2020	Spatial Random	Yield	Harvest:Cultivar	ar1(Harvest):ante(Row,3):ante(Column,1)	units	NA	NA	NA	NA	NA	Other
852	Ballarat2013	Spatial Random	Yield	Harvest:Cultivar	ar1(Harvest):ante(Row,3):ante(Column,2)	units	NA	NA	NA	NA	NA	Other
853	Ballarat2017	Spatial Random	Yield	Harvest:Cultivar	ar1(Harvest):ante(Row,3):ante(Column,2)	units	NA	NA	NA	NA	NA	Other
854	Ballarat2019	Spatial Random	Yield	Harvest:Cultivar	ar1(Harvest):ante(Row,3):ante(Column,2)	units	-6260.836363	12587.67273	12748.3502	274.3036423	1288	Singularity in Average Information Matrix
855	Casterton2012	Spatial Random	Yield	Harvest:Cultivar	ar1(Harvest):ante(Row,3):ante(Column,2)	units	NA	NA	NA	NA	NA	Other
856	CressyTAS2012	Spatial Random	Yield	Harvest:Cultivar	ar1(Harvest):ante(Row,3):ante(Column,2)	units	NA	NA	NA	NA	NA	Other
857	CressyTAS2014	Spatial Random	Yield	Harvest:Cultivar	ar1(Harvest):ante(Row,3):ante(Column,2)	units	NA	NA	NA	NA	NA	Other
858	EllinbankVIC2015	Spatial Random	Yield	Harvest:Cultivar	ar1(Harvest):ante(Row,3):ante(Column,2)	units	NA	NA	NA	NA	NA	Other
859	ElliottTAS2015	Spatial Random	Yield	Harvest:Cultivar	ar1(Harvest):ante(Row,3):ante(Column,2)	units	NA	NA	NA	NA	NA	Other
860	GlenThompson2020	Spatial Random	Yield	Harvest:Cultivar	ar1(Harvest):ante(Row,3):ante(Column,2)	units	NA	NA	NA	NA	NA	Other
861	Hamilton2018	Spatial Random	Yield	Harvest:Cultivar	ar1(Harvest):ante(Row,3):ante(Column,2)	units	NA	NA	NA	NA	NA	Other
862	Howlong2010	Spatial Random	Yield	Harvest:Cultivar	ar1(Harvest):ante(Row,3):ante(Column,2)	units	NA	NA	NA	NA	NA	Other
863	Howlong2011	Spatial Random	Yield	Harvest:Cultivar	ar1(Harvest):ante(Row,3):ante(Column,2)	units	NA	NA	NA	NA	NA	Other
864	Howlong2012	Spatial Random	Yield	Harvest:Cultivar	ar1(Harvest):ante(Row,3):ante(Column,2)	units	NA	NA	NA	NA	NA	Other
865	Howlong2014	Spatial Random	Yield	Harvest:Cultivar	ar1(Harvest):ante(Row,3):ante(Column,2)	units	NA	NA	NA	NA	NA	Other
866	LeongathaVIC2016	Spatial Random	Yield	Harvest:Cultivar	ar1(Harvest):ante(Row,3):ante(Column,2)	units	NA	NA	NA	NA	NA	Other
867	Macarthur2019	Spatial Random	Yield	Harvest:Cultivar	ar1(Harvest):ante(Row,3):ante(Column,2)	units	NA	NA	NA	NA	NA	Other
868	MtGambier2016	Spatial Random	Yield	Harvest:Cultivar	ar1(Harvest):ante(Row,3):ante(Column,2)	units	NA	NA	NA	NA	NA	Other
869	Shepparton2008	Spatial Random	Yield	Harvest:Cultivar	ar1(Harvest):ante(Row,3):ante(Column,2)	units	NA	NA	NA	NA	NA	Other
870	SmithtonTAS2017	Spatial Random	Yield	Harvest:Cultivar	ar1(Harvest):ante(Row,3):ante(Column,2)	units	NA	NA	NA	NA	NA	Other
871	Terang2018	Spatial Random	Yield	Harvest:Cultivar	ar1(Harvest):ante(Row,3):ante(Column,2)	units	NA	NA	NA	NA	NA	Other
872	TimboonVIC2015	Spatial Random	Yield	Harvest:Cultivar	ar1(Harvest):ante(Row,3):ante(Column,2)	units	NA	NA	NA	NA	NA	Other
873	TongalaVIC2015	Spatial Random	Yield	Harvest:Cultivar	ar1(Harvest):ante(Row,3):ante(Column,2)	units	NA	NA	NA	NA	NA	Other
874	Warrnambool2020	Spatial Random	Yield	Harvest:Cultivar	ar1(Harvest):ante(Row,3):ante(Column,2)	units	NA	NA	NA	NA	NA	Other
875	Ballarat2013	Spatial Random	Yield	Harvest:Cultivar	ar1(Harvest):ante(Row,3):ante(Column,3)	units	NA	NA	NA	NA	NA	Other
876	Ballarat2017	Spatial Random	Yield	Harvest:Cultivar	ar1(Harvest):ante(Row,3):ante(Column,3)	units	NA	NA	NA	NA	NA	Other
877	Ballarat2019	Spatial Random	Yield	Harvest:Cultivar	ar1(Harvest):ante(Row,3):ante(Column,3)	units	-6260.720571	12599.44114	12789.33271	274.1746072	1288	Singularity in Average Information Matrix
878	Casterton2012	Spatial Random	Yield	Harvest:Cultivar	ar1(Harvest):ante(Row,3):ante(Column,3)	units	NA	NA	NA	NA	NA	Other
879	CressyTAS2012	Spatial Random	Yield	Harvest:Cultivar	ar1(Harvest):ante(Row,3):ante(Column,3)	units	NA	NA	NA	NA	NA	Other
880	CressyTAS2014	Spatial Random	Yield	Harvest:Cultivar	ar1(Harvest):ante(Row,3):ante(Column,3)	units	NA	NA	NA	NA	NA	Other
881	EllinbankVIC2015	Spatial Random	Yield	Harvest:Cultivar	ar1(Harvest):ante(Row,3):ante(Column,3)	units	NA	NA	NA	NA	NA	Other
882	ElliottTAS2015	Spatial Random	Yield	Harvest:Cultivar	ar1(Harvest):ante(Row,3):ante(Column,3)	units	NA	NA	NA	NA	NA	Other
883	GlenThompson2020	Spatial Random	Yield	Harvest:Cultivar	ar1(Harvest):ante(Row,3):ante(Column,3)	units	NA	NA	NA	NA	NA	Other
884	Hamilton2018	Spatial Random	Yield	Harvest:Cultivar	ar1(Harvest):ante(Row,3):ante(Column,3)	units	NA	NA	NA	NA	NA	Other
885	Howlong2010	Spatial Random	Yield	Harvest:Cultivar	ar1(Harvest):ante(Row,3):ante(Column,3)	units	NA	NA	NA	NA	NA	Other
886	Howlong2011	Spatial Random	Yield	Harvest:Cultivar	ar1(Harvest):ante(Row,3):ante(Column,3)	units	NA	NA	NA	NA	NA	Other
887	Howlong2012	Spatial Random	Yield	Harvest:Cultivar	ar1(Harvest):ante(Row,3):ante(Column,3)	units	NA	NA	NA	NA	NA	Other
888	Howlong2014	Spatial Random	Yield	Harvest:Cultivar	ar1(Harvest):ante(Row,3):ante(Column,3)	units	NA	NA	NA	NA	NA	Other
889	LeongathaVIC2016	Spatial Random	Yield	Harvest:Cultivar	ar1(Harvest):ante(Row,3):ante(Column,3)	units	-5658.628065	11395.25613	11578.44047	444.3028254	1080	Singularity in Average Information Matrix
890	Macarthur2019	Spatial Random	Yield	Harvest:Cultivar	ar1(Harvest):ante(Row,3):ante(Column,3)	units	NA	NA	NA	NA	NA	Other
891	MtGambier2016	Spatial Random	Yield	Harvest:Cultivar	ar1(Harvest):ante(Row,3):ante(Column,3)	units	NA	NA	NA	NA	NA	Other
892	Shepparton2008	Spatial Random	Yield	Harvest:Cultivar	ar1(Harvest):ante(Row,3):ante(Column,3)	units	NA	NA	NA	NA	NA	Other
893	SmithtonTAS2017	Spatial Random	Yield	Harvest:Cultivar	ar1(Harvest):ante(Row,3):ante(Column,3)	units	NA	NA	NA	NA	NA	Other
894	Terang2018	Spatial Random	Yield	Harvest:Cultivar	ar1(Harvest):ante(Row,3):ante(Column,3)	units	NA	NA	NA	NA	NA	Other
895	TimboonVIC2015	Spatial Random	Yield	Harvest:Cultivar	ar1(Harvest):ante(Row,3):ante(Column,3)	units	NA	NA	NA	NA	NA	Other
896	TongalaVIC2015	Spatial Random	Yield	Harvest:Cultivar	ar1(Harvest):ante(Row,3):ante(Column,3)	units	NA	NA	NA	NA	NA	Other
897	Warrnambool2020	Spatial Random	Yield	Harvest:Cultivar	ar1(Harvest):ante(Row,3):ante(Column,3)	units	NA	NA	NA	NA	NA	Other
898	Ballarat2013	Spatial Random	Yield	Harvest:Cultivar	ar2(Harvest):ar1(Row):ar1(Column)	units	-13872.2095	27754.41899	27782.54209	286.0129167	2720	LogLikelihood Converged
899	Ballarat2017	Spatial Random	Yield	Harvest:Cultivar	ar2(Harvest):ar1(Row):ar1(Column)	units	-11043.52706	22097.05413	22124.33062	176.1425502	2464	LogLikelihood Converged
900	Ballarat2019	Spatial Random	Yield	Harvest:Cultivar	ar2(Harvest):ar1(Row):ar1(Column)	units	-6073.220566	12154.44113	12173.91719	176.8419518	1288	LogLikelihood Converged
901	Casterton2012	Spatial Random	Yield	Harvest:Cultivar	ar2(Harvest):ar1(Row):ar1(Column)	units	-7665.467493	15340.93499	15367.29698	61.83329289	1920	LogLikelihood Converged
902	CressyTAS2012	Spatial Random	Yield	Harvest:Cultivar	ar2(Harvest):ar1(Row):ar1(Column)	units	-8992.396512	17994.79302	18021.15502	151.4971691	1920	LogLikelihood Converged
903	CressyTAS2014	Spatial Random	Yield	Harvest:Cultivar	ar2(Harvest):ar1(Row):ar1(Column)	units	NA	NA	NA	NA	NA	Other
904	EllinbankVIC2015	Spatial Random	Yield	Harvest:Cultivar	ar2(Harvest):ar1(Row):ar1(Column)	units	-12503.05876	25016.11752	25044.19894	159.2899489	2816	LogLikelihood Converged
905	ElliottTAS2015	Spatial Random	Yield	Harvest:Cultivar	ar2(Harvest):ar1(Row):ar1(Column)	units	-14633.83556	29277.67112	29306.46065	160.016651	3120	LogLikelihood Converged
906	GlenThompson2020	Spatial Random	Yield	Harvest:Cultivar	ar2(Harvest):ar1(Row):ar1(Column)	units	-5527.954327	11065.90865	11089.64072	198.0520847	1140	LogLikelihood Converged
907	Hamilton2018	Spatial Random	Yield	Harvest:Cultivar	ar2(Harvest):ar1(Row):ar1(Column)	units	-6664.5616	13339.1232	13364.30834	108.6903003	1500	LogLikelihood Converged
908	Howlong2010	Spatial Random	Yield	Harvest:Cultivar	ar2(Harvest):ar1(Row):ar1(Column)	units	-9464.426932	18938.85386	18965.41997	161.2025385	2016	LogLikelihood Converged
909	Howlong2011	Spatial Random	Yield	Harvest:Cultivar	ar2(Harvest):ar1(Row):ar1(Column)	units	-10623.49408	21254.98817	21276.78849	138.4109561	2304	LogLikelihood Converged
910	Howlong2012	Spatial Random	Yield	Harvest:Cultivar	ar2(Harvest):ar1(Row):ar1(Column)	units	NA	NA	NA	NA	NA	Other
911	Howlong2014	Spatial Random	Yield	Harvest:Cultivar	ar2(Harvest):ar1(Row):ar1(Column)	units	-10484.93092	20979.86183	21006.90751	163.5033396	2268	LogLikelihood Converged
912	LeongathaVIC2016	Spatial Random	Yield	Harvest:Cultivar	ar2(Harvest):ar1(Row):ar1(Column)	units	-5607.71017	11225.42034	11248.90551	315.8057981	1080	LogLikelihood Converged
913	Macarthur2019	Spatial Random	Yield	Harvest:Cultivar	ar2(Harvest):ar1(Row):ar1(Column)	units	-6409.468899	12828.9378	12853.7632	127.133125	1406	LogLikelihood Converged
914	MtGambier2016	Spatial Random	Yield	Harvest:Cultivar	ar2(Harvest):ar1(Row):ar1(Column)	units	-8445.591865	16901.18373	16927.06882	161.0309807	2016	LogLikelihood Converged
915	Shepparton2008	Spatial Random	Yield	Harvest:Cultivar	ar2(Harvest):ar1(Row):ar1(Column)	units	-6232.936614	12475.87323	12500.22868	221.9025969	1296	LogLikelihood Converged
916	SmithtonTAS2017	Spatial Random	Yield	Harvest:Cultivar	ar2(Harvest):ar1(Row):ar1(Column)	units	-9582.575426	19175.15085	19201.51284	235.4356075	1920	LogLikelihood Converged
917	Terang2018	Spatial Random	Yield	Harvest:Cultivar	ar2(Harvest):ar1(Row):ar1(Column)	units	-12467.04988	24944.09976	24972.10927	140.4612004	2688	LogLikelihood Converged
918	TimboonVIC2015	Spatial Random	Yield	Harvest:Cultivar	ar2(Harvest):ar1(Row):ar1(Column)	units	-11247.02522	22504.05043	22531.84041	114.0577011	2560	LogLikelihood Converged
919	TongalaVIC2015	Spatial Random	Yield	Harvest:Cultivar	ar2(Harvest):ar1(Row):ar1(Column)	units	-16431.75593	32873.51187	32902.99463	128.9183836	3584	LogLikelihood Converged
920	Warrnambool2020	Spatial Random	Yield	Harvest:Cultivar	ar2(Harvest):ar1(Row):ar1(Column)	units	-7799.557472	15609.11494	15634.94627	126.079651	1760	LogLikelihood Converged
921	Ballarat2013	Spatial Random	Yield	Harvest:Cultivar	ar2(Harvest):ar1(Row):ar2(Column)	units	-13868.43092	27748.86184	27782.60955	282.6507184	2720	LogLikelihood Converged
922	Ballarat2017	Spatial Random	Yield	Harvest:Cultivar	ar2(Harvest):ar1(Row):ar2(Column)	units	-11036.19395	22084.3879	22117.1197	176.3090742	2464	LogLikelihood Converged
923	Ballarat2019	Spatial Random	Yield	Harvest:Cultivar	ar2(Harvest):ar1(Row):ar2(Column)	units	NA	NA	NA	NA	NA	Other
924	Casterton2012	Spatial Random	Yield	Harvest:Cultivar	ar2(Harvest):ar1(Row):ar2(Column)	units	-7664.352592	15340.70518	15372.33957	61.61229312	1920	LogLikelihood Converged
925	CressyTAS2012	Spatial Random	Yield	Harvest:Cultivar	ar2(Harvest):ar1(Row):ar2(Column)	units	-8992.27488	17996.54976	18028.18415	152.3895547	1920	LogLikelihood Converged
926	CressyTAS2014	Spatial Random	Yield	Harvest:Cultivar	ar2(Harvest):ar1(Row):ar2(Column)	units	-8841.258947	17692.51789	17718.87989	139.9118081	1920	LogLikelihood Converged
927	EllinbankVIC2015	Spatial Random	Yield	Harvest:Cultivar	ar2(Harvest):ar1(Row):ar2(Column)	units	NA	NA	NA	NA	NA	Other
928	ElliottTAS2015	Spatial Random	Yield	Harvest:Cultivar	ar2(Harvest):ar1(Row):ar2(Column)	units	-14632.80347	29275.60694	29304.39647	159.1713149	3120	LogLikelihood Converged
929	GlenThompson2020	Spatial Random	Yield	Harvest:Cultivar	ar2(Harvest):ar1(Row):ar2(Column)	units	-5527.945686	11067.89137	11096.36984	198.5299924	1140	LogLikelihood Converged
930	Hamilton2018	Spatial Random	Yield	Harvest:Cultivar	ar2(Harvest):ar1(Row):ar2(Column)	units	NA	NA	NA	NA	NA	Other
931	Howlong2010	Spatial Random	Yield	Harvest:Cultivar	ar2(Harvest):ar1(Row):ar2(Column)	units	-9463.577613	18939.15523	18971.03455	161.3160108	2016	LogLikelihood Converged
932	Howlong2011	Spatial Random	Yield	Harvest:Cultivar	ar2(Harvest):ar1(Row):ar2(Column)	units	-10632.10165	21270.2033	21286.55354	149.965049	2304	LogLikelihood Converged
933	Howlong2012	Spatial Random	Yield	Harvest:Cultivar	ar2(Harvest):ar1(Row):ar2(Column)	units	NA	NA	NA	NA	NA	Other
934	Howlong2014	Spatial Random	Yield	Harvest:Cultivar	ar2(Harvest):ar1(Row):ar2(Column)	units	-10482.92663	20977.85326	21010.30808	163.9802702	2268	LogLikelihood Converged
935	LeongathaVIC2016	Spatial Random	Yield	Harvest:Cultivar	ar2(Harvest):ar1(Row):ar2(Column)	units	-5594.449302	11200.8986	11229.08081	291.5112398	1080	LogLikelihood Converged
936	Macarthur2019	Spatial Random	Yield	Harvest:Cultivar	ar2(Harvest):ar1(Row):ar2(Column)	units	-6409.468114	12830.93623	12860.72671	127.123619	1406	LogLikelihood Converged
937	MtGambier2016	Spatial Random	Yield	Harvest:Cultivar	ar2(Harvest):ar1(Row):ar2(Column)	units	-8434.462225	16880.92445	16911.98656	151.2265148	2016	LogLikelihood Converged
938	Shepparton2008	Spatial Random	Yield	Harvest:Cultivar	ar2(Harvest):ar1(Row):ar2(Column)	units	-6231.965146	12475.93029	12505.15684	218.783108	1296	LogLikelihood Converged
939	SmithtonTAS2017	Spatial Random	Yield	Harvest:Cultivar	ar2(Harvest):ar1(Row):ar2(Column)	units	-9582.437792	19174.87558	19201.23757	234.0525748	1920	LogLikelihood Converged
940	Terang2018	Spatial Random	Yield	Harvest:Cultivar	ar2(Harvest):ar1(Row):ar2(Column)	units	NA	NA	NA	NA	NA	Other
941	TimboonVIC2015	Spatial Random	Yield	Harvest:Cultivar	ar2(Harvest):ar1(Row):ar2(Column)	units	-11243.18804	22498.37607	22531.72404	107.6143758	2560	LogLikelihood Converged
942	TongalaVIC2015	Spatial Random	Yield	Harvest:Cultivar	ar2(Harvest):ar1(Row):ar2(Column)	units	-16431.73945	32875.4789	32910.85822	128.7817809	3584	LogLikelihood Converged
943	Warrnambool2020	Spatial Random	Yield	Harvest:Cultivar	ar2(Harvest):ar1(Row):ar2(Column)	units	-7799.479139	15608.95828	15634.78961	126.2201464	1760	LogLikelihood Converged
944	Ballarat2013	Spatial Random	Yield	Harvest:Cultivar	ar2(Harvest):ar1(Row):ar3(Column)	units	-13868.32219	27750.64437	27790.01671	282.4079468	2720	LogLikelihood Converged
945	Ballarat2017	Spatial Random	Yield	Harvest:Cultivar	ar2(Harvest):ar1(Row):ar3(Column)	units	-11035.4404	22084.88079	22123.06788	175.7786182	2464	LogLikelihood Converged
946	Ballarat2019	Spatial Random	Yield	Harvest:Cultivar	ar2(Harvest):ar1(Row):ar3(Column)	units	0	14	48.08310115	137.4213867	1288	No residual variation
947	Casterton2012	Spatial Random	Yield	Harvest:Cultivar	ar2(Harvest):ar1(Row):ar3(Column)	units	-7662.554453	15339.10891	15376.01569	61.69928658	1920	LogLikelihood Converged
948	CressyTAS2012	Spatial Random	Yield	Harvest:Cultivar	ar2(Harvest):ar1(Row):ar3(Column)	units	-8992.071475	17998.14295	18035.04974	152.8467973	1920	LogLikelihood Converged
949	CressyTAS2014	Spatial Random	Yield	Harvest:Cultivar	ar2(Harvest):ar1(Row):ar3(Column)	units	-8840.628154	17695.25631	17732.1631	142.2251921	1920	LogLikelihood Converged
950	EllinbankVIC2015	Spatial Random	Yield	Harvest:Cultivar	ar2(Harvest):ar1(Row):ar3(Column)	units	-12501.76329	25017.52658	25056.84057	160.9902598	2816	LogLikelihood Converged
951	ElliottTAS2015	Spatial Random	Yield	Harvest:Cultivar	ar2(Harvest):ar1(Row):ar3(Column)	units	-14630.97984	29273.95967	29308.50711	160.9544283	3120	LogLikelihood Converged
952	GlenThompson2020	Spatial Random	Yield	Harvest:Cultivar	ar2(Harvest):ar1(Row):ar3(Column)	units	-5526.624498	11067.249	11100.47388	195.1128773	1140	LogLikelihood Converged
953	Hamilton2018	Spatial Random	Yield	Harvest:Cultivar	ar2(Harvest):ar1(Row):ar3(Column)	units	0	12	42.22216569	108.5584814	1500	No residual variation
954	Howlong2010	Spatial Random	Yield	Harvest:Cultivar	ar2(Harvest):ar1(Row):ar3(Column)	units	-9460.598693	18935.19739	18972.38993	160.7884487	2016	LogLikelihood Converged
955	Howlong2011	Spatial Random	Yield	Harvest:Cultivar	ar2(Harvest):ar1(Row):ar3(Column)	units	-10609.88806	21229.77613	21257.02652	137.3591987	2304	LogLikelihood Converged
956	Howlong2012	Spatial Random	Yield	Harvest:Cultivar	ar2(Harvest):ar1(Row):ar3(Column)	units	NA	NA	NA	NA	NA	Other
957	Howlong2014	Spatial Random	Yield	Harvest:Cultivar	ar2(Harvest):ar1(Row):ar3(Column)	units	-10482.76684	20979.53368	21017.39764	164.2245095	2268	LogLikelihood Converged
958	LeongathaVIC2016	Spatial Random	Yield	Harvest:Cultivar	ar2(Harvest):ar1(Row):ar3(Column)	units	-5589.324348	11192.6487	11225.52794	269.0575037	1080	LogLikelihood Converged
959	Macarthur2019	Spatial Random	Yield	Harvest:Cultivar	ar2(Harvest):ar1(Row):ar3(Column)	units	0	14	48.75556242	116.1480459	1406	No residual variation
960	MtGambier2016	Spatial Random	Yield	Harvest:Cultivar	ar2(Harvest):ar1(Row):ar3(Column)	units	-8434.407697	16882.81539	16919.05453	150.9842547	2016	LogLikelihood Converged
961	Shepparton2008	Spatial Random	Yield	Harvest:Cultivar	ar2(Harvest):ar1(Row):ar3(Column)	units	-6231.9573	12477.9146	12512.01224	219.0091335	1296	LogLikelihood Converged
962	SmithtonTAS2017	Spatial Random	Yield	Harvest:Cultivar	ar2(Harvest):ar1(Row):ar3(Column)	units	-9576.953897	19165.90779	19197.54218	247.2639565	1920	LogLikelihood Converged
963	Terang2018	Spatial Random	Yield	Harvest:Cultivar	ar2(Harvest):ar1(Row):ar3(Column)	units	NA	NA	NA	NA	NA	Other
964	TimboonVIC2015	Spatial Random	Yield	Harvest:Cultivar	ar2(Harvest):ar1(Row):ar3(Column)	units	-11242.36481	22498.72963	22537.63559	105.1555938	2560	LogLikelihood Converged
965	TongalaVIC2015	Spatial Random	Yield	Harvest:Cultivar	ar2(Harvest):ar1(Row):ar3(Column)	units	-16429.8902	32873.7804	32915.05627	128.2453938	3584	LogLikelihood Converged
966	Warrnambool2020	Spatial Random	Yield	Harvest:Cultivar	ar2(Harvest):ar1(Row):ar3(Column)	units	0	14	50.16386182	123.0236481	1760	No residual variation
967	Ballarat2013	Spatial Random	Yield	Harvest:Cultivar	ar2(Harvest):ar1(Row):ante(Column,1)	units	-13845.95241	27727.90482	27829.14797	284.1142512	2720	LogLikelihood Converged
968	Ballarat2017	Spatial Random	Yield	Harvest:Cultivar	ar2(Harvest):ar1(Row):ante(Column,1)	units	-10967.79844	21973.59687	22077.24754	168.8064767	2464	LogLikelihood Converged
969	Ballarat2019	Spatial Random	Yield	Harvest:Cultivar	ar2(Harvest):ar1(Row):ante(Column,1)	units	-5983.790811	11999.58162	12077.48585	154.2337578	1288	Singularity in Average Information Matrix
970	Casterton2012	Spatial Random	Yield	Harvest:Cultivar	ar2(Harvest):ar1(Row):ante(Column,1)	units	-7639.628865	15301.25773	15359.25411	58.67116675	1920	LogLikelihood Converged
971	CressyTAS2012	Spatial Random	Yield	Harvest:Cultivar	ar2(Harvest):ar1(Row):ante(Column,1)	units	-8930.39133	17980.78266	18297.12656	100.7024569	1920	Singularity in Average Information Matrix
972	CressyTAS2014	Spatial Random	Yield	Harvest:Cultivar	ar2(Harvest):ar1(Row):ante(Column,1)	units	-8807.828739	17667.65748	17804.73984	133.4034581	1920	LogLikelihood Converged
973	EllinbankVIC2015	Spatial Random	Yield	Harvest:Cultivar	ar2(Harvest):ar1(Row):ante(Column,1)	units	-12487.44101	24996.88201	25058.66113	160.4474249	2816	LogLikelihood Converged
974	ElliottTAS2015	Spatial Random	Yield	Harvest:Cultivar	ar2(Harvest):ar1(Row):ante(Column,1)	units	-14599.3276	29242.65521	29369.32914	151.8008208	3120	LogLikelihood Converged
975	GlenThompson2020	Spatial Random	Yield	Harvest:Cultivar	ar2(Harvest):ar1(Row):ante(Column,1)	units	-5516.74252	11055.48504	11107.69557	156.0048504	1140	LogLikelihood Converged
976	Hamilton2018	Spatial Random	Yield	Harvest:Cultivar	ar2(Harvest):ar1(Row):ante(Column,1)	units	NA	NA	NA	NA	NA	Other
977	Howlong2010	Spatial Random	Yield	Harvest:Cultivar	ar2(Harvest):ar1(Row):ante(Column,1)	units	-9404.107442	18838.21488	18917.91319	133.6682559	2016	LogLikelihood Converged
978	Howlong2011	Spatial Random	Yield	Harvest:Cultivar	ar2(Harvest):ar1(Row):ante(Column,1)	units	-10523.84719	21077.69438	21159.44558	109.8044325	2304	LogLikelihood Converged
979	Howlong2012	Spatial Random	Yield	Harvest:Cultivar	ar2(Harvest):ar1(Row):ante(Column,1)	units	-7787.68803	15605.37606	15682.1463	115.518585	1620	LogLikelihood Converged
980	Howlong2014	Spatial Random	Yield	Harvest:Cultivar	ar2(Harvest):ar1(Row):ante(Column,1)	units	-10469.65676	20969.31353	21050.45057	159.1854417	2268	LogLikelihood Converged
981	LeongathaVIC2016	Spatial Random	Yield	Harvest:Cultivar	ar2(Harvest):ar1(Row):ante(Column,1)	units	-5556.091452	11142.1829	11212.63842	234.7732175	1080	Singularity in Average Information Matrix
982	Macarthur2019	Spatial Random	Yield	Harvest:Cultivar	ar2(Harvest):ar1(Row):ante(Column,1)	units	-6378.406714	12834.81343	13028.45156	101.5695063	1406	Singularity in Average Information Matrix
983	MtGambier2016	Spatial Random	Yield	Harvest:Cultivar	ar2(Harvest):ar1(Row):ante(Column,1)	units	NA	NA	NA	NA	NA	Other
984	Shepparton2008	Spatial Random	Yield	Harvest:Cultivar	ar2(Harvest):ar1(Row):ante(Column,1)	units	-6208.844584	12449.68917	12527.62663	221.1497672	1296	LogLikelihood Converged
985	SmithtonTAS2017	Spatial Random	Yield	Harvest:Cultivar	ar2(Harvest):ar1(Row):ante(Column,1)	units	-9606.155645	19296.31129	19517.75202	221.4395665	1920	Singularity in Average Information Matrix
986	Terang2018	Spatial Random	Yield	Harvest:Cultivar	ar2(Harvest):ar1(Row):ante(Column,1)	units	-12394.75263	24827.50526	24933.9414	114.8818415	2688	LogLikelihood Converged
987	TimboonVIC2015	Spatial Random	Yield	Harvest:Cultivar	ar2(Harvest):ar1(Row):ante(Column,1)	units	-11171.94463	22463.88925	22797.36895	95.72620408	2560	Singularity in Average Information Matrix
988	TongalaVIC2015	Spatial Random	Yield	Harvest:Cultivar	ar2(Harvest):ar1(Row):ante(Column,1)	units	-16369.21955	32808.43911	33014.81845	107.9686967	3584	LogLikelihood Converged
989	Warrnambool2020	Spatial Random	Yield	Harvest:Cultivar	ar2(Harvest):ar1(Row):ante(Column,1)	units	NA	NA	NA	NA	NA	Other
990	Ballarat2013	Spatial Random	Yield	Harvest:Cultivar	ar2(Harvest):ar1(Row):ante(Column,2)	units	-13839.11873	27728.23747	27868.85294	277.4752001	2720	LogLikelihood Converged
991	Ballarat2017	Spatial Random	Yield	Harvest:Cultivar	ar2(Harvest):ar1(Row):ante(Column,2)	units	-10947.16504	21942.33008	22073.25724	160.4493569	2464	LogLikelihood Converged
992	Ballarat2019	Spatial Random	Yield	Harvest:Cultivar	ar2(Harvest):ar1(Row):ante(Column,2)	units	-6001.670071	12043.34014	12140.72043	149.3473238	1288	Singularity in Average Information Matrix
993	Casterton2012	Spatial Random	Yield	Harvest:Cultivar	ar2(Harvest):ar1(Row):ante(Column,2)	units	-7634.473446	15294.94689	15363.48807	57.67387803	1920	LogLikelihood Converged
994	CressyTAS2012	Spatial Random	Yield	Harvest:Cultivar	ar2(Harvest):ar1(Row):ante(Column,2)	units	-9073.784441	18295.56888	18685.72636	104.49038	1920	Singularity in Average Information Matrix
995	CressyTAS2014	Spatial Random	Yield	Harvest:Cultivar	ar2(Harvest):ar1(Row):ante(Column,2)	units	-8801.632949	17675.2659	17865.07224	117.9004713	1920	Singularity in Average Information Matrix
996	EllinbankVIC2015	Spatial Random	Yield	Harvest:Cultivar	ar2(Harvest):ar1(Row):ante(Column,2)	units	-12486.78144	24999.56289	25072.57457	161.6277906	2816	LogLikelihood Converged
997	ElliottTAS2015	Spatial Random	Yield	Harvest:Cultivar	ar2(Harvest):ar1(Row):ante(Column,2)	units	-14598.05616	29252.11231	29413.33369	149.174136	3120	Singularity in Average Information Matrix
998	GlenThompson2020	Spatial Random	Yield	Harvest:Cultivar	ar2(Harvest):ar1(Row):ante(Column,2)	units	-5516.269206	11058.53841	11120.24177	178.3416454	1140	LogLikelihood Converged
999	Hamilton2018	Spatial Random	Yield	Harvest:Cultivar	ar2(Harvest):ar1(Row):ante(Column,2)	units	NA	NA	NA	NA	NA	Other
1000	Howlong2010	Spatial Random	Yield	Harvest:Cultivar	ar2(Harvest):ar1(Row):ante(Column,2)	units	-9397.33353	18832.66706	18933.61825	131.9350545	2016	LogLikelihood Converged
1001	Howlong2011	Spatial Random	Yield	Harvest:Cultivar	ar2(Harvest):ar1(Row):ante(Column,2)	units	-10512.11108	21062.22217	21165.77368	103.7603673	2304	LogLikelihood Converged
1002	Howlong2012	Spatial Random	Yield	Harvest:Cultivar	ar2(Harvest):ar1(Row):ante(Column,2)	units	-7779.857961	15597.71592	15694.95823	117.1064906	1620	LogLikelihood Converged
1003	Howlong2014	Spatial Random	Yield	Harvest:Cultivar	ar2(Harvest):ar1(Row):ante(Column,2)	units	-10464.03933	20966.07865	21068.85225	158.2817095	2268	LogLikelihood Converged
1004	LeongathaVIC2016	Spatial Random	Yield	Harvest:Cultivar	ar2(Harvest):ar1(Row):ante(Column,2)	units	-5526.120007	11100.24001	11212.96884	238.7911252	1080	LogLikelihood Converged
1005	Macarthur2019	Spatial Random	Yield	Harvest:Cultivar	ar2(Harvest):ar1(Row):ante(Column,2)	units	NA	NA	NA	NA	NA	Other
1006	MtGambier2016	Spatial Random	Yield	Harvest:Cultivar	ar2(Harvest):ar1(Row):ante(Column,2)	units	NA	NA	NA	NA	NA	Other
1007	Shepparton2008	Spatial Random	Yield	Harvest:Cultivar	ar2(Harvest):ar1(Row):ante(Column,2)	units	-6228.79964	12499.59928	12601.8922	212.8198768	1296	Singularity in Average Information Matrix
1008	SmithtonTAS2017	Spatial Random	Yield	Harvest:Cultivar	ar2(Harvest):ar1(Row):ante(Column,2)	units	NA	NA	NA	NA	NA	Other
1009	Terang2018	Spatial Random	Yield	Harvest:Cultivar	ar2(Harvest):ar1(Row):ante(Column,2)	units	-12377.16805	24804.3361	24944.38365	120.5312036	2688	LogLikelihood Converged
1010	TimboonVIC2015	Spatial Random	Yield	Harvest:Cultivar	ar2(Harvest):ar1(Row):ante(Column,2)	units	-11246.43175	22674.8635	23180.64104	78.87819569	2560	Singularity in Average Information Matrix
1011	TongalaVIC2015	Spatial Random	Yield	Harvest:Cultivar	ar2(Harvest):ar1(Row):ante(Column,2)	units	-16352.59222	32803.18443	33092.11551	106.9880011	3584	LogLikelihood Converged
1012	Warrnambool2020	Spatial Random	Yield	Harvest:Cultivar	ar2(Harvest):ar1(Row):ante(Column,2)	units	NA	NA	NA	NA	NA	Other
1013	Ballarat2013	Spatial Random	Yield	Harvest:Cultivar	ar2(Harvest):ar1(Row):ante(Column,3)	units	-13835.51517	27729.03034	27892.14429	279.5542688	2720	LogLikelihood Converged
1014	Ballarat2017	Spatial Random	Yield	Harvest:Cultivar	ar2(Harvest):ar1(Row):ante(Column,3)	units	-10938.91504	21933.83008	22086.57843	157.2872846	2464	LogLikelihood Converged
1015	Ballarat2019	Spatial Random	Yield	Harvest:Cultivar	ar2(Harvest):ar1(Row):ante(Column,3)	units	-5956.026217	11966.05243	12097.51582	149.2049799	1288	LogLikelihood Converged
1016	Casterton2012	Spatial Random	Yield	Harvest:Cultivar	ar2(Harvest):ar1(Row):ante(Column,3)	units	-7629.874675	15287.74935	15361.56293	58.07850127	1920	LogLikelihood Converged
1017	CressyTAS2012	Spatial Random	Yield	Harvest:Cultivar	ar2(Harvest):ar1(Row):ante(Column,3)	units	-9023.870546	18221.74109	18680.43975	108.1381482	1920	Singularity in Average Information Matrix
1018	CressyTAS2014	Spatial Random	Yield	Harvest:Cultivar	ar2(Harvest):ar1(Row):ante(Column,3)	units	-9285.374549	18628.7491	18781.64865	131.8742454	1920	Singularity in Average Information Matrix
1019	EllinbankVIC2015	Spatial Random	Yield	Harvest:Cultivar	ar2(Harvest):ar1(Row):ante(Column,3)	units	-12486.76982	25001.53965	25080.16762	161.2512898	2816	LogLikelihood Converged
1020	ElliottTAS2015	Spatial Random	Yield	Harvest:Cultivar	ar2(Harvest):ar1(Row):ante(Column,3)	units	-14588.36956	29244.73911	29440.50793	148.546398	3120	Singularity in Average Information Matrix
1021	GlenThompson2020	Spatial Random	Yield	Harvest:Cultivar	ar2(Harvest):ar1(Row):ante(Column,3)	units	-5515.550762	11059.10152	11125.55129	154.4488811	1140	LogLikelihood Converged
1022	Hamilton2018	Spatial Random	Yield	Harvest:Cultivar	ar2(Harvest):ar1(Row):ante(Column,3)	units	NA	NA	NA	NA	NA	Other
1023	Howlong2010	Spatial Random	Yield	Harvest:Cultivar	ar2(Harvest):ar1(Row):ante(Column,3)	units	-9394.393675	18832.78735	18949.6782	131.9763274	2016	LogLikelihood Converged
1024	Howlong2011	Spatial Random	Yield	Harvest:Cultivar	ar2(Harvest):ar1(Row):ante(Column,3)	units	-10511.54229	21067.08458	21186.98633	103.6132436	2304	LogLikelihood Converged
1025	Howlong2012	Spatial Random	Yield	Harvest:Cultivar	ar2(Harvest):ar1(Row):ante(Column,3)	units	-7777.527844	15599.05569	15711.65204	114.8011458	1620	LogLikelihood Converged
1026	Howlong2014	Spatial Random	Yield	Harvest:Cultivar	ar2(Harvest):ar1(Row):ante(Column,3)	units	-10454.3369	20952.67379	21071.67479	162.1672348	2268	LogLikelihood Converged
1027	LeongathaVIC2016	Spatial Random	Yield	Harvest:Cultivar	ar2(Harvest):ar1(Row):ante(Column,3)	units	-5524.340597	11098.68119	11216.10705	244.0492826	1080	Singularity in Average Information Matrix
1028	Macarthur2019	Spatial Random	Yield	Harvest:Cultivar	ar2(Harvest):ar1(Row):ante(Column,3)	units	-6298.667589	12735.33518	13077.92572	54.74585757	1406	Singularity in Average Information Matrix
1029	MtGambier2016	Spatial Random	Yield	Harvest:Cultivar	ar2(Harvest):ar1(Row):ante(Column,3)	units	NA	NA	NA	NA	NA	Other
1030	Shepparton2008	Spatial Random	Yield	Harvest:Cultivar	ar2(Harvest):ar1(Row):ante(Column,3)	units	-6644.092139	13314.18428	13377.50847	264.9515844	1296	Singularity in Average Information Matrix
1031	SmithtonTAS2017	Spatial Random	Yield	Harvest:Cultivar	ar2(Harvest):ar1(Row):ante(Column,3)	units	-9732.464863	19596.92973	19944.90802	216.1842331	1920	Singularity in Average Information Matrix
1032	Terang2018	Spatial Random	Yield	Harvest:Cultivar	ar2(Harvest):ar1(Row):ante(Column,3)	units	-12375.2311	24810.4622	24978.51926	119.8862984	2688	LogLikelihood Converged
1033	TimboonVIC2015	Spatial Random	Yield	Harvest:Cultivar	ar2(Harvest):ar1(Row):ante(Column,3)	units	-11171.57068	22553.14136	23136.73083	70.45696059	2560	Singularity in Average Information Matrix
1034	TongalaVIC2015	Spatial Random	Yield	Harvest:Cultivar	ar2(Harvest):ar1(Row):ante(Column,3)	units	-16334.07284	32790.14568	33149.83539	116.1626485	3584	LogLikelihood Converged
1035	Warrnambool2020	Spatial Random	Yield	Harvest:Cultivar	ar2(Harvest):ar1(Row):ante(Column,3)	units	NA	NA	NA	NA	NA	Other
1036	Ballarat2013	Spatial Random	Yield	Harvest:Cultivar	ar2(Harvest):ar2(Row):ar1(Column)	units	-13863.39631	27738.79261	27772.54033	270.2825153	2720	LogLikelihood Converged
1037	Ballarat2017	Spatial Random	Yield	Harvest:Cultivar	ar2(Harvest):ar2(Row):ar1(Column)	units	-11044.08491	22098.16982	22125.44631	174.1885387	2464	LogLikelihood Converged
1038	Ballarat2019	Spatial Random	Yield	Harvest:Cultivar	ar2(Harvest):ar2(Row):ar1(Column)	units	-6069.314829	12146.62966	12166.10572	156.6478471	1288	LogLikelihood Converged
1039	Casterton2012	Spatial Random	Yield	Harvest:Cultivar	ar2(Harvest):ar2(Row):ar1(Column)	units	-7665.197443	15340.39489	15366.75688	61.93119002	1920	LogLikelihood Converged
1040	CressyTAS2012	Spatial Random	Yield	Harvest:Cultivar	ar2(Harvest):ar2(Row):ar1(Column)	units	-8990.442706	17992.88541	18024.5198	151.917686	1920	LogLikelihood Converged
1041	CressyTAS2014	Spatial Random	Yield	Harvest:Cultivar	ar2(Harvest):ar2(Row):ar1(Column)	units	-8839.705775	17691.41155	17723.04594	134.1965269	1920	LogLikelihood Converged
1042	EllinbankVIC2015	Spatial Random	Yield	Harvest:Cultivar	ar2(Harvest):ar2(Row):ar1(Column)	units	-12494.8285	25001.65699	25035.3547	135.9450136	2816	LogLikelihood Converged
1043	ElliottTAS2015	Spatial Random	Yield	Harvest:Cultivar	ar2(Harvest):ar2(Row):ar1(Column)	units	-14628.61316	29269.22631	29303.77375	155.2105608	3120	LogLikelihood Converged
1044	GlenThompson2020	Spatial Random	Yield	Harvest:Cultivar	ar2(Harvest):ar2(Row):ar1(Column)	units	-5522.545526	11057.09105	11085.56952	182.3982077	1140	LogLikelihood Converged
1045	Hamilton2018	Spatial Random	Yield	Harvest:Cultivar	ar2(Harvest):ar2(Row):ar1(Column)	units	-6659.565205	13331.13041	13361.35257	108.451591	1500	LogLikelihood Converged
1046	Howlong2010	Spatial Random	Yield	Harvest:Cultivar	ar2(Harvest):ar2(Row):ar1(Column)	units	-9464.37708	18940.75416	18972.63348	159.3896033	2016	LogLikelihood Converged
1047	Howlong2011	Spatial Random	Yield	Harvest:Cultivar	ar2(Harvest):ar2(Row):ar1(Column)	units	-10716.0121	21440.02421	21461.82453	175.6542841	2304	LogLikelihood Converged
1048	Howlong2012	Spatial Random	Yield	Harvest:Cultivar	ar2(Harvest):ar2(Row):ar1(Column)	units	-8022.949085	16051.89817	16067.25222	195.7522593	1620	LogLikelihood Converged
1049	Howlong2014	Spatial Random	Yield	Harvest:Cultivar	ar2(Harvest):ar2(Row):ar1(Column)	units	-10484.88187	20981.76374	21014.21855	162.3603449	2268	LogLikelihood Converged
1050	LeongathaVIC2016	Spatial Random	Yield	Harvest:Cultivar	ar2(Harvest):ar2(Row):ar1(Column)	units	-5606.849641	11223.69928	11247.18445	310.2603292	1080	LogLikelihood Converged
1051	Macarthur2019	Spatial Random	Yield	Harvest:Cultivar	ar2(Harvest):ar2(Row):ar1(Column)	units	NA	NA	NA	NA	NA	Other
1052	MtGambier2016	Spatial Random	Yield	Harvest:Cultivar	ar2(Harvest):ar2(Row):ar1(Column)	units	-8528.352975	17066.70595	17092.59104	136.7409107	2016	Singularity in Average Information Matrix
1053	Shepparton2008	Spatial Random	Yield	Harvest:Cultivar	ar2(Harvest):ar2(Row):ar1(Column)	units	-6233.881642	12477.76328	12502.11874	219.7297392	1296	LogLikelihood Converged
1054	SmithtonTAS2017	Spatial Random	Yield	Harvest:Cultivar	ar2(Harvest):ar2(Row):ar1(Column)	units	-9582.549605	19177.09921	19208.7336	235.0731377	1920	LogLikelihood Converged
1055	Terang2018	Spatial Random	Yield	Harvest:Cultivar	ar2(Harvest):ar2(Row):ar1(Column)	units	-12464.34219	24938.68439	24966.6939	139.990092	2688	LogLikelihood Converged
1056	TimboonVIC2015	Spatial Random	Yield	Harvest:Cultivar	ar2(Harvest):ar2(Row):ar1(Column)	units	-11246.3943	22504.7886	22538.13657	114.9796073	2560	LogLikelihood Converged
1057	TongalaVIC2015	Spatial Random	Yield	Harvest:Cultivar	ar2(Harvest):ar2(Row):ar1(Column)	units	NA	NA	NA	NA	NA	Other
1058	Warrnambool2020	Spatial Random	Yield	Harvest:Cultivar	ar2(Harvest):ar2(Row):ar1(Column)	units	-7799.557551	15611.1151	15642.1127	126.0970533	1760	LogLikelihood Converged
1059	Ballarat2013	Spatial Random	Yield	Harvest:Cultivar	ar2(Harvest):ar2(Row):ar2(Column)	units	-13857.48367	27728.96734	27768.33967	264.2891631	2720	LogLikelihood Converged
1060	Ballarat2017	Spatial Random	Yield	Harvest:Cultivar	ar2(Harvest):ar2(Row):ar2(Column)	units	-11064.91989	22139.83978	22167.11627	205.3202102	2464	LogLikelihood Converged
1061	Ballarat2019	Spatial Random	Yield	Harvest:Cultivar	ar2(Harvest):ar2(Row):ar2(Column)	units	-6054.774575	12117.54915	12137.02521	147.3405315	1288	LogLikelihood Converged
1062	Casterton2012	Spatial Random	Yield	Harvest:Cultivar	ar2(Harvest):ar2(Row):ar2(Column)	units	-7664.084515	15340.16903	15371.80342	61.72182304	1920	LogLikelihood Converged
1063	CressyTAS2012	Spatial Random	Yield	Harvest:Cultivar	ar2(Harvest):ar2(Row):ar2(Column)	units	NA	NA	NA	NA	NA	Other
1064	CressyTAS2014	Spatial Random	Yield	Harvest:Cultivar	ar2(Harvest):ar2(Row):ar2(Column)	units	-8838.025058	17688.05012	17719.68451	134.9929613	1920	LogLikelihood Converged
1065	EllinbankVIC2015	Spatial Random	Yield	Harvest:Cultivar	ar2(Harvest):ar2(Row):ar2(Column)	units	-12494.8287	25003.65741	25042.97139	135.8587703	2816	LogLikelihood Converged
1066	ElliottTAS2015	Spatial Random	Yield	Harvest:Cultivar	ar2(Harvest):ar2(Row):ar2(Column)	units	-14627.42079	29266.84158	29301.38902	154.393181	3120	LogLikelihood Converged
1067	GlenThompson2020	Spatial Random	Yield	Harvest:Cultivar	ar2(Harvest):ar2(Row):ar2(Column)	units	-5522.388476	11058.77695	11092.00184	181.4743279	1140	LogLikelihood Converged
1068	Hamilton2018	Spatial Random	Yield	Harvest:Cultivar	ar2(Harvest):ar2(Row):ar2(Column)	units	-6659.378392	13330.75678	13360.97895	108.407303	1500	LogLikelihood Converged
1069	Howlong2010	Spatial Random	Yield	Harvest:Cultivar	ar2(Harvest):ar2(Row):ar2(Column)	units	-9463.547662	18941.09532	18978.28787	159.7328068	2016	LogLikelihood Converged
1070	Howlong2011	Spatial Random	Yield	Harvest:Cultivar	ar2(Harvest):ar2(Row):ar2(Column)	units	NA	NA	NA	NA	NA	Other
1071	Howlong2012	Spatial Random	Yield	Harvest:Cultivar	ar2(Harvest):ar2(Row):ar2(Column)	units	NA	NA	NA	NA	NA	Other
1072	Howlong2014	Spatial Random	Yield	Harvest:Cultivar	ar2(Harvest):ar2(Row):ar2(Column)	units	-10482.92555	20979.85111	21017.71506	163.7832839	2268	LogLikelihood Converged
1073	LeongathaVIC2016	Spatial Random	Yield	Harvest:Cultivar	ar2(Harvest):ar2(Row):ar2(Column)	units	-5593.899091	11199.79818	11227.98039	291.6117856	1080	LogLikelihood Converged
1074	Macarthur2019	Spatial Random	Yield	Harvest:Cultivar	ar2(Harvest):ar2(Row):ar2(Column)	units	-6443.730278	12895.46056	12915.32088	158.0712244	1406	LogLikelihood Converged
1075	MtGambier2016	Spatial Random	Yield	Harvest:Cultivar	ar2(Harvest):ar2(Row):ar2(Column)	units	-8513.758103	17039.51621	17070.57832	134.5572979	2016	Singularity in Average Information Matrix
1076	Shepparton2008	Spatial Random	Yield	Harvest:Cultivar	ar2(Harvest):ar2(Row):ar2(Column)	units	-6233.075918	12478.15184	12507.37838	215.3213337	1296	LogLikelihood Converged
1077	SmithtonTAS2017	Spatial Random	Yield	Harvest:Cultivar	ar2(Harvest):ar2(Row):ar2(Column)	units	-9582.410155	19176.82031	19208.4547	233.4330504	1920	LogLikelihood Converged
1078	Terang2018	Spatial Random	Yield	Harvest:Cultivar	ar2(Harvest):ar2(Row):ar2(Column)	units	-12457.02035	24926.04071	24959.65212	139.5256581	2688	LogLikelihood Converged
1079	TimboonVIC2015	Spatial Random	Yield	Harvest:Cultivar	ar2(Harvest):ar2(Row):ar2(Column)	units	-11242.71755	22499.43509	22538.34106	108.9134657	2560	LogLikelihood Converged
1080	TongalaVIC2015	Spatial Random	Yield	Harvest:Cultivar	ar2(Harvest):ar2(Row):ar2(Column)	units	NA	NA	NA	NA	NA	Other
1081	Warrnambool2020	Spatial Random	Yield	Harvest:Cultivar	ar2(Harvest):ar2(Row):ar2(Column)	units	-7848.460205	15706.92041	15732.75174	150.8663418	1760	LogLikelihood Converged
1082	Ballarat2013	Spatial Random	Yield	Harvest:Cultivar	ar2(Harvest):ar2(Row):ar3(Column)	units	-13857.27374	27730.54748	27775.54443	264.2593243	2720	LogLikelihood Converged
1083	Ballarat2017	Spatial Random	Yield	Harvest:Cultivar	ar2(Harvest):ar2(Row):ar3(Column)	units	-11063.63532	22139.27064	22172.00243	204.3932771	2464	LogLikelihood Converged
1084	Ballarat2019	Spatial Random	Yield	Harvest:Cultivar	ar2(Harvest):ar2(Row):ar3(Column)	units	0	16	54.95211561	133.2813859	1288	No residual variation
1085	Casterton2012	Spatial Random	Yield	Harvest:Cultivar	ar2(Harvest):ar2(Row):ar3(Column)	units	-7662.289989	15338.57998	15375.48677	61.79977712	1920	LogLikelihood Converged
1086	CressyTAS2012	Spatial Random	Yield	Harvest:Cultivar	ar2(Harvest):ar2(Row):ar3(Column)	units	-8990.08027	17996.16054	18038.33973	153.4083212	1920	LogLikelihood Converged
1087	CressyTAS2014	Spatial Random	Yield	Harvest:Cultivar	ar2(Harvest):ar2(Row):ar3(Column)	units	-8837.594137	17689.18827	17726.09506	137.1030358	1920	LogLikelihood Converged
1088	EllinbankVIC2015	Spatial Random	Yield	Harvest:Cultivar	ar2(Harvest):ar2(Row):ar3(Column)	units	-12493.77918	25003.55837	25048.48863	134.4672292	2816	LogLikelihood Converged
1089	ElliottTAS2015	Spatial Random	Yield	Harvest:Cultivar	ar2(Harvest):ar2(Row):ar3(Column)	units	-14625.47609	29264.95217	29305.25751	156.6413207	3120	LogLikelihood Converged
1090	GlenThompson2020	Spatial Random	Yield	Harvest:Cultivar	ar2(Harvest):ar2(Row):ar3(Column)	units	-5521.893441	11059.78688	11097.75818	180.7586034	1140	LogLikelihood Converged
1091	Hamilton2018	Spatial Random	Yield	Harvest:Cultivar	ar2(Harvest):ar2(Row):ar3(Column)	units	-6658.796685	13331.59337	13366.85256	110.3938359	1500	LogLikelihood Converged
1092	Howlong2010	Spatial Random	Yield	Harvest:Cultivar	ar2(Harvest):ar2(Row):ar3(Column)	units	-9460.578896	18937.15779	18979.66355	159.6901547	2016	LogLikelihood Converged
1093	Howlong2011	Spatial Random	Yield	Harvest:Cultivar	ar2(Harvest):ar2(Row):ar3(Column)	units	NA	NA	NA	NA	NA	Other
1094	Howlong2012	Spatial Random	Yield	Harvest:Cultivar	ar2(Harvest):ar2(Row):ar3(Column)	units	NA	NA	NA	NA	NA	Other
1095	Howlong2014	Spatial Random	Yield	Harvest:Cultivar	ar2(Harvest):ar2(Row):ar3(Column)	units	-10482.76637	20981.53274	21024.80583	164.0483646	2268	LogLikelihood Converged
1096	LeongathaVIC2016	Spatial Random	Yield	Harvest:Cultivar	ar2(Harvest):ar2(Row):ar3(Column)	units	NA	NA	NA	NA	NA	Other
1097	Macarthur2019	Spatial Random	Yield	Harvest:Cultivar	ar2(Harvest):ar2(Row):ar3(Column)	units	0	16	55.72064276	124.04259	1406	No residual variation
1098	MtGambier2016	Spatial Random	Yield	Harvest:Cultivar	ar2(Harvest):ar2(Row):ar3(Column)	units	-8506.320241	17026.64048	17062.87961	134.3842111	2016	Singularity in Average Information Matrix
1099	Shepparton2008	Spatial Random	Yield	Harvest:Cultivar	ar2(Harvest):ar2(Row):ar3(Column)	units	-6233.120393	12480.24079	12514.33842	215.3166576	1296	LogLikelihood Converged
1100	SmithtonTAS2017	Spatial Random	Yield	Harvest:Cultivar	ar2(Harvest):ar2(Row):ar3(Column)	units	-9576.951577	19167.90315	19204.80994	247.3652328	1920	LogLikelihood Converged
1101	Terang2018	Spatial Random	Yield	Harvest:Cultivar	ar2(Harvest):ar2(Row):ar3(Column)	units	-12456.92495	24927.8499	24967.06322	139.6122094	2688	LogLikelihood Converged
1102	TimboonVIC2015	Spatial Random	Yield	Harvest:Cultivar	ar2(Harvest):ar2(Row):ar3(Column)	units	-11242.05115	22500.10229	22544.56625	106.5515712	2560	LogLikelihood Converged
1103	TongalaVIC2015	Spatial Random	Yield	Harvest:Cultivar	ar2(Harvest):ar2(Row):ar3(Column)	units	NA	NA	NA	NA	NA	Other
1104	Warrnambool2020	Spatial Random	Yield	Harvest:Cultivar	ar2(Harvest):ar2(Row):ar3(Column)	units	0	16	57.33012779	108.6636844	1760	No residual variation
1105	Ballarat2013	Spatial Random	Yield	Harvest:Cultivar	ar2(Harvest):ar2(Row):ante(Column,1)	units	-13835.35344	27708.70688	27815.57464	270.9554095	2720	LogLikelihood Converged
1106	Ballarat2017	Spatial Random	Yield	Harvest:Cultivar	ar2(Harvest):ar2(Row):ante(Column,1)	units	-10966.34589	21972.69177	22081.79774	164.6777539	2464	LogLikelihood Converged
1107	Ballarat2019	Spatial Random	Yield	Harvest:Cultivar	ar2(Harvest):ar2(Row):ante(Column,1)	units	-6073.18705	12182.3741	12270.01636	150.2571395	1288	Singularity in Average Information Matrix
1108	Casterton2012	Spatial Random	Yield	Harvest:Cultivar	ar2(Harvest):ar2(Row):ante(Column,1)	units	-7639.576609	15301.15322	15359.1496	58.89251198	1920	LogLikelihood Converged
1109	CressyTAS2012	Spatial Random	Yield	Harvest:Cultivar	ar2(Harvest):ar2(Row):ante(Column,1)	units	-9021.583356	18157.16671	18457.69342	116.1423598	1920	Singularity in Average Information Matrix
1110	CressyTAS2014	Spatial Random	Yield	Harvest:Cultivar	ar2(Harvest):ar2(Row):ante(Column,1)	units	-8803.493722	17662.98744	17810.6146	123.6710758	1920	LogLikelihood Converged
1111	EllinbankVIC2015	Spatial Random	Yield	Harvest:Cultivar	ar2(Harvest):ar2(Row):ante(Column,1)	units	-12481.19159	24986.38319	25053.77859	141.0531941	2816	LogLikelihood Converged
1112	ElliottTAS2015	Spatial Random	Yield	Harvest:Cultivar	ar2(Harvest):ar2(Row):ante(Column,1)	units	-14590.88968	29229.77936	29367.96911	142.0962211	3120	LogLikelihood Converged
1113	GlenThompson2020	Spatial Random	Yield	Harvest:Cultivar	ar2(Harvest):ar2(Row):ante(Column,1)	units	-5500.627065	11025.25413	11082.21108	125.7857923	1140	LogLikelihood Converged
1114	Hamilton2018	Spatial Random	Yield	Harvest:Cultivar	ar2(Harvest):ar2(Row):ante(Column,1)	units	NA	NA	NA	NA	NA	Other
1115	Howlong2010	Spatial Random	Yield	Harvest:Cultivar	ar2(Harvest):ar2(Row):ante(Column,1)	units	-9394.528173	18821.05635	18906.06787	108.8373675	2016	LogLikelihood Converged
1116	Howlong2011	Spatial Random	Yield	Harvest:Cultivar	ar2(Harvest):ar2(Row):ante(Column,1)	units	-10521.54456	21075.08913	21162.2904	99.32972949	2304	LogLikelihood Converged
1117	Howlong2012	Spatial Random	Yield	Harvest:Cultivar	ar2(Harvest):ar2(Row):ante(Column,1)	units	-7785.704181	15603.40836	15685.29662	107.720552	1620	LogLikelihood Converged
1118	Howlong2014	Spatial Random	Yield	Harvest:Cultivar	ar2(Harvest):ar2(Row):ante(Column,1)	units	-10468.72071	20969.44143	21055.98761	148.8820347	2268	LogLikelihood Converged
1119	LeongathaVIC2016	Spatial Random	Yield	Harvest:Cultivar	ar2(Harvest):ar2(Row):ante(Column,1)	units	-5557.149697	11150.29939	11234.84601	205.473992	1080	Singularity in Average Information Matrix
1120	Macarthur2019	Spatial Random	Yield	Harvest:Cultivar	ar2(Harvest):ar2(Row):ante(Column,1)	units	-6356.861748	12791.7235	12985.36163	101.4136127	1406	Singularity in Average Information Matrix
1121	MtGambier2016	Spatial Random	Yield	Harvest:Cultivar	ar2(Harvest):ar2(Row):ante(Column,1)	units	NA	NA	NA	NA	NA	Other
1122	Shepparton2008	Spatial Random	Yield	Harvest:Cultivar	ar2(Harvest):ar2(Row):ante(Column,1)	units	-6218.991951	12473.9839	12561.66354	195.3882047	1296	Singularity in Average Information Matrix
1123	SmithtonTAS2017	Spatial Random	Yield	Harvest:Cultivar	ar2(Harvest):ar2(Row):ante(Column,1)	units	-9573.372213	19238.74443	19481.27475	212.8601893	1920	Singularity in Average Information Matrix
1124	Terang2018	Spatial Random	Yield	Harvest:Cultivar	ar2(Harvest):ar2(Row):ante(Column,1)	units	-12394.72034	24829.44069	24941.47873	112.7916388	2688	LogLikelihood Converged
1125	TimboonVIC2015	Spatial Random	Yield	Harvest:Cultivar	ar2(Harvest):ar2(Row):ante(Column,1)	units	-11175.08375	22474.16751	22818.76319	94.64109709	2560	Singularity in Average Information Matrix
1126	TongalaVIC2015	Spatial Random	Yield	Harvest:Cultivar	ar2(Harvest):ar2(Row):ante(Column,1)	units	-16369.13345	32810.2669	33022.5428	105.24472	3584	LogLikelihood Converged
1127	Warrnambool2020	Spatial Random	Yield	Harvest:Cultivar	ar2(Harvest):ar2(Row):ante(Column,1)	units	NA	NA	NA	NA	NA	Other
1128	Ballarat2013	Spatial Random	Yield	Harvest:Cultivar	ar2(Harvest):ar2(Row):ante(Column,2)	units	-13827.84513	27707.69026	27853.93036	256.7145224	2720	LogLikelihood Converged
1129	Ballarat2017	Spatial Random	Yield	Harvest:Cultivar	ar2(Harvest):ar2(Row):ante(Column,2)	units	-10944.45954	21938.91908	22075.30154	155.1254979	2464	LogLikelihood Converged
1130	Ballarat2019	Spatial Random	Yield	Harvest:Cultivar	ar2(Harvest):ar2(Row):ante(Column,2)	units	-5958.737305	11967.47461	12089.19997	147.9816709	1288	LogLikelihood Converged
1131	Casterton2012	Spatial Random	Yield	Harvest:Cultivar	ar2(Harvest):ar2(Row):ante(Column,2)	units	NA	NA	NA	NA	NA	Other
1132	CressyTAS2012	Spatial Random	Yield	Harvest:Cultivar	ar2(Harvest):ar2(Row):ante(Column,2)	units	-8944.323832	18060.64766	18514.07393	100.8686648	1920	Singularity in Average Information Matrix
1133	CressyTAS2014	Spatial Random	Yield	Harvest:Cultivar	ar2(Harvest):ar2(Row):ante(Column,2)	units	-8790.98145	17653.9629	17843.76924	122.2893812	1920	LogLikelihood Converged
1134	EllinbankVIC2015	Spatial Random	Yield	Harvest:Cultivar	ar2(Harvest):ar2(Row):ante(Column,2)	units	-12480.52494	24989.04988	25067.67785	145.0354328	2816	LogLikelihood Converged
1135	ElliottTAS2015	Spatial Random	Yield	Harvest:Cultivar	ar2(Harvest):ar2(Row):ante(Column,2)	units	-14581.68509	29221.37018	29388.34946	149.9288035	3120	Singularity in Average Information Matrix
1136	GlenThompson2020	Spatial Random	Yield	Harvest:Cultivar	ar2(Harvest):ar2(Row):ante(Column,2)	units	-5500.591909	11029.18382	11095.63359	127.0435718	1140	LogLikelihood Converged
1137	Hamilton2018	Spatial Random	Yield	Harvest:Cultivar	ar2(Harvest):ar2(Row):ante(Column,2)	units	NA	NA	NA	NA	NA	Other
1138	Howlong2010	Spatial Random	Yield	Harvest:Cultivar	ar2(Harvest):ar2(Row):ante(Column,2)	units	-9387.430033	18814.86007	18921.12447	107.3724646	2016	LogLikelihood Converged
1139	Howlong2011	Spatial Random	Yield	Harvest:Cultivar	ar2(Harvest):ar2(Row):ante(Column,2)	units	-10505.74308	21051.48616	21160.48775	85.39478489	2304	LogLikelihood Converged
1140	Howlong2012	Spatial Random	Yield	Harvest:Cultivar	ar2(Harvest):ar2(Row):ante(Column,2)	units	-7778.020264	15596.04053	15698.40085	110.3408295	1620	LogLikelihood Converged
1141	Howlong2014	Spatial Random	Yield	Harvest:Cultivar	ar2(Harvest):ar2(Row):ante(Column,2)	units	-10463.42887	20966.85773	21075.04046	148.2919963	2268	LogLikelihood Converged
1142	LeongathaVIC2016	Spatial Random	Yield	Harvest:Cultivar	ar2(Harvest):ar2(Row):ante(Column,2)	units	-5524.292607	11096.58521	11209.31404	232.0210393	1080	LogLikelihood Converged
1143	Macarthur2019	Spatial Random	Yield	Harvest:Cultivar	ar2(Harvest):ar2(Row):ante(Column,2)	units	NA	NA	NA	NA	NA	Other
1144	MtGambier2016	Spatial Random	Yield	Harvest:Cultivar	ar2(Harvest):ar2(Row):ante(Column,2)	units	NA	NA	NA	NA	NA	Other
1145	Shepparton2008	Spatial Random	Yield	Harvest:Cultivar	ar2(Harvest):ar2(Row):ante(Column,2)	units	-6210.697093	12467.39419	12579.42929	205.3330961	1296	Singularity in Average Information Matrix
1146	SmithtonTAS2017	Spatial Random	Yield	Harvest:Cultivar	ar2(Harvest):ar2(Row):ante(Column,2)	units	NA	NA	NA	NA	NA	Other
1147	Terang2018	Spatial Random	Yield	Harvest:Cultivar	ar2(Harvest):ar2(Row):ante(Column,2)	units	-12376.81186	24805.62371	24951.27317	113.8388171	2688	LogLikelihood Converged
1148	TimboonVIC2015	Spatial Random	Yield	Harvest:Cultivar	ar2(Harvest):ar2(Row):ante(Column,2)	units	-11162.46328	22502.92655	22997.5881	80.07727146	2560	Singularity in Average Information Matrix
1149	TongalaVIC2015	Spatial Random	Yield	Harvest:Cultivar	ar2(Harvest):ar2(Row):ante(Column,2)	units	-16352.34279	32804.68559	33099.51322	104.0720961	3584	LogLikelihood Converged
1150	Warrnambool2020	Spatial Random	Yield	Harvest:Cultivar	ar2(Harvest):ar2(Row):ante(Column,2)	units	0	116	#NAME?	0	1760	Unable invert R or G [US?] matrix
1151	Ballarat2013	Spatial Random	Yield	Harvest:Cultivar	ar2(Harvest):ar2(Row):ante(Column,3)	units	-13825.33479	27712.66959	27887.03277	254.5461932	2720	LogLikelihood Converged
1152	Ballarat2017	Spatial Random	Yield	Harvest:Cultivar	ar2(Harvest):ar2(Row):ante(Column,3)	units	-10935.87696	21929.75393	22087.95758	151.8386383	2464	LogLikelihood Converged
1153	Ballarat2019	Spatial Random	Yield	Harvest:Cultivar	ar2(Harvest):ar2(Row):ante(Column,3)	units	-6029.940784	12107.88157	12224.73792	138.0985584	1288	Singularity in Average Information Matrix
1154	Casterton2012	Spatial Random	Yield	Harvest:Cultivar	ar2(Harvest):ar2(Row):ante(Column,3)	units	-7629.627991	15289.25598	15368.34196	54.27793918	1920	LogLikelihood Converged
1155	CressyTAS2012	Spatial Random	Yield	Harvest:Cultivar	ar2(Harvest):ar2(Row):ante(Column,3)	units	-9147.279985	18466.55997	18919.98623	108.8088439	1920	Singularity in Average Information Matrix
1156	CressyTAS2014	Spatial Random	Yield	Harvest:Cultivar	ar2(Harvest):ar2(Row):ante(Column,3)	units	-8780.242359	17650.48472	17887.74265	117.4161049	1920	LogLikelihood Converged
1157	EllinbankVIC2015	Spatial Random	Yield	Harvest:Cultivar	ar2(Harvest):ar2(Row):ante(Column,3)	units	-12480.40335	24990.8067	25075.05095	142.4732515	2816	LogLikelihood Converged
1158	ElliottTAS2015	Spatial Random	Yield	Harvest:Cultivar	ar2(Harvest):ar2(Row):ante(Column,3)	units	-14574.42726	29220.85452	29428.13914	144.8292837	3120	Singularity in Average Information Matrix
1159	GlenThompson2020	Spatial Random	Yield	Harvest:Cultivar	ar2(Harvest):ar2(Row):ante(Column,3)	units	-5499.936342	11029.87268	11101.06887	123.9751783	1140	LogLikelihood Converged
1160	Hamilton2018	Spatial Random	Yield	Harvest:Cultivar	ar2(Harvest):ar2(Row):ante(Column,3)	units	NA	NA	NA	NA	NA	Other
1161	Howlong2010	Spatial Random	Yield	Harvest:Cultivar	ar2(Harvest):ar2(Row):ante(Column,3)	units	-9383.575901	18813.1518	18935.35587	107.7613282	2016	LogLikelihood Converged
1162	Howlong2011	Spatial Random	Yield	Harvest:Cultivar	ar2(Harvest):ar2(Row):ante(Column,3)	units	-10504.60047	21055.20093	21180.55276	82.71156253	2304	LogLikelihood Converged
1163	Howlong2012	Spatial Random	Yield	Harvest:Cultivar	ar2(Harvest):ar2(Row):ante(Column,3)	units	-7775.533547	15597.06709	15714.78147	107.5449303	1620	LogLikelihood Converged
1164	Howlong2014	Spatial Random	Yield	Harvest:Cultivar	ar2(Harvest):ar2(Row):ante(Column,3)	units	-10454.31102	20954.62204	21079.03218	161.2974245	2268	LogLikelihood Converged
1165	LeongathaVIC2016	Spatial Random	Yield	Harvest:Cultivar	ar2(Harvest):ar2(Row):ante(Column,3)	units	-5521.248295	11098.49659	11230.01355	238.4916234	1080	LogLikelihood Converged
1166	Macarthur2019	Spatial Random	Yield	Harvest:Cultivar	ar2(Harvest):ar2(Row):ante(Column,3)	units	-6327.874264	12787.74853	13115.44383	70.67560059	1406	Singularity in Average Information Matrix
1167	MtGambier2016	Spatial Random	Yield	Harvest:Cultivar	ar2(Harvest):ar2(Row):ante(Column,3)	units	NA	NA	NA	NA	NA	Other
1168	Shepparton2008	Spatial Random	Yield	Harvest:Cultivar	ar2(Harvest):ar2(Row):ante(Column,3)	units	-6203.731106	12461.46221	12592.98168	182.3472656	1296	Singularity in Average Information Matrix
1169	SmithtonTAS2017	Spatial Random	Yield	Harvest:Cultivar	ar2(Harvest):ar2(Row):ante(Column,3)	units	NA	NA	NA	NA	NA	Other
1170	Terang2018	Spatial Random	Yield	Harvest:Cultivar	ar2(Harvest):ar2(Row):ante(Column,3)	units	-12374.71013	24811.42026	24985.07923	112.5716806	2688	LogLikelihood Converged
1171	TimboonVIC2015	Spatial Random	Yield	Harvest:Cultivar	ar2(Harvest):ar2(Row):ante(Column,3)	units	-11094.16371	22426.32743	23087.72883	70.57244714	2560	Singularity in Average Information Matrix
1172	TongalaVIC2015	Spatial Random	Yield	Harvest:Cultivar	ar2(Harvest):ar2(Row):ante(Column,3)	units	-16334.07274	32792.14548	33157.73174	116.1262622	3584	LogLikelihood Converged
1173	Warrnambool2020	Spatial Random	Yield	Harvest:Cultivar	ar2(Harvest):ar2(Row):ante(Column,3)	units	-7900.46889	15912.93778	16202.24868	65.24724387	1760	Singularity in Average Information Matrix
1174	Ballarat2013	Spatial Random	Yield	Harvest:Cultivar	ar2(Harvest):ar3(Row):ar1(Column)	units	-13859.17338	27732.34676	27771.7191	279.5142802	2720	LogLikelihood Converged
1175	Ballarat2017	Spatial Random	Yield	Harvest:Cultivar	ar2(Harvest):ar3(Row):ar1(Column)	units	-11042.74211	22097.48422	22130.21601	173.5012035	2464	LogLikelihood Converged
1176	Ballarat2019	Spatial Random	Yield	Harvest:Cultivar	ar2(Harvest):ar3(Row):ar1(Column)	units	-6071.442452	12150.8849	12170.36096	166.3712896	1288	LogLikelihood Converged
1177	Casterton2012	Spatial Random	Yield	Harvest:Cultivar	ar2(Harvest):ar3(Row):ar1(Column)	units	-7661.649021	15337.29804	15374.20483	66.09449547	1920	LogLikelihood Converged
1178	CressyTAS2012	Spatial Random	Yield	Harvest:Cultivar	ar2(Harvest):ar3(Row):ar1(Column)	units	-8989.581495	17993.16299	18030.06978	153.1480956	1920	LogLikelihood Converged
1179	CressyTAS2014	Spatial Random	Yield	Harvest:Cultivar	ar2(Harvest):ar3(Row):ar1(Column)	units	NA	NA	NA	NA	NA	Other
1180	EllinbankVIC2015	Spatial Random	Yield	Harvest:Cultivar	ar2(Harvest):ar3(Row):ar1(Column)	units	-12494.75867	25003.51734	25042.83132	137.1398343	2816	LogLikelihood Converged
1181	ElliottTAS2015	Spatial Random	Yield	Harvest:Cultivar	ar2(Harvest):ar3(Row):ar1(Column)	units	-14628.46671	29270.93342	29311.23876	154.8810018	3120	LogLikelihood Converged
1182	GlenThompson2020	Spatial Random	Yield	Harvest:Cultivar	ar2(Harvest):ar3(Row):ar1(Column)	units	-5519.634702	11053.2694	11086.49429	191.5565804	1140	LogLikelihood Converged
1183	Hamilton2018	Spatial Random	Yield	Harvest:Cultivar	ar2(Harvest):ar3(Row):ar1(Column)	units	-6659.479182	13332.95836	13368.21756	108.3610154	1500	LogLikelihood Converged
1184	Howlong2010	Spatial Random	Yield	Harvest:Cultivar	ar2(Harvest):ar3(Row):ar1(Column)	units	-9460.467869	18934.93574	18972.12828	161.7169003	2016	LogLikelihood Converged
1185	Howlong2011	Spatial Random	Yield	Harvest:Cultivar	ar2(Harvest):ar3(Row):ar1(Column)	units	0	14	52.15055699	124.1351006	2304	No residual variation
1186	Howlong2012	Spatial Random	Yield	Harvest:Cultivar	ar2(Harvest):ar3(Row):ar1(Column)	units	NA	NA	NA	NA	NA	Other
1187	Howlong2014	Spatial Random	Yield	Harvest:Cultivar	ar2(Harvest):ar3(Row):ar1(Column)	units	-10483.17128	20980.34255	21018.20651	162.8010393	2268	LogLikelihood Converged
1188	LeongathaVIC2016	Spatial Random	Yield	Harvest:Cultivar	ar2(Harvest):ar3(Row):ar1(Column)	units	-5605.938167	11223.87633	11252.05854	315.5024903	1080	LogLikelihood Converged
1189	Macarthur2019	Spatial Random	Yield	Harvest:Cultivar	ar2(Harvest):ar3(Row):ar1(Column)	units	-6407.309999	12828.62	12863.37556	127.767557	1406	LogLikelihood Converged
1190	MtGambier2016	Spatial Random	Yield	Harvest:Cultivar	ar2(Harvest):ar3(Row):ar1(Column)	units	-8555.037825	17112.07565	17117.25267	279.3815478	2016	Singularity in Average Information Matrix
1191	Shepparton2008	Spatial Random	Yield	Harvest:Cultivar	ar2(Harvest):ar3(Row):ar1(Column)	units	-6227.898652	12467.7973	12497.02385	234.1431429	1296	LogLikelihood Converged
1192	SmithtonTAS2017	Spatial Random	Yield	Harvest:Cultivar	ar2(Harvest):ar3(Row):ar1(Column)	units	-9582.446262	19178.89252	19215.79931	235.4214572	1920	LogLikelihood Converged
1193	Terang2018	Spatial Random	Yield	Harvest:Cultivar	ar2(Harvest):ar3(Row):ar1(Column)	units	-12457.38688	24926.77377	24960.38518	145.4982309	2688	LogLikelihood Converged
1194	TimboonVIC2015	Spatial Random	Yield	Harvest:Cultivar	ar2(Harvest):ar3(Row):ar1(Column)	units	-11246.19198	22506.38395	22545.28992	114.6590549	2560	LogLikelihood Converged
1195	TongalaVIC2015	Spatial Random	Yield	Harvest:Cultivar	ar2(Harvest):ar3(Row):ar1(Column)	units	-16430.40019	32874.80038	32916.07625	130.313638	3584	LogLikelihood Converged
1196	Warrnambool2020	Spatial Random	Yield	Harvest:Cultivar	ar2(Harvest):ar3(Row):ar1(Column)	units	-7795.409211	15604.81842	15640.98228	126.502644	1760	LogLikelihood Converged
1197	Ballarat2013	Spatial Random	Yield	Harvest:Cultivar	ar2(Harvest):ar3(Row):ar2(Column)	units	-13853.95651	27723.91302	27768.90997	273.4816899	2720	LogLikelihood Converged
1198	Ballarat2017	Spatial Random	Yield	Harvest:Cultivar	ar2(Harvest):ar3(Row):ar2(Column)	units	0	16	59.64238789	160.2081746	2464	No residual variation
1199	Ballarat2019	Spatial Random	Yield	Harvest:Cultivar	ar2(Harvest):ar3(Row):ar2(Column)	units	0	16	54.95211561	137.5258363	1288	No residual variation
1200	Casterton2012	Spatial Random	Yield	Harvest:Cultivar	ar2(Harvest):ar3(Row):ar2(Column)	units	-7660.935938	15337.87188	15380.05106	65.36712563	1920	LogLikelihood Converged
1201	CressyTAS2012	Spatial Random	Yield	Harvest:Cultivar	ar2(Harvest):ar3(Row):ar2(Column)	units	-8989.469546	17994.93909	18037.11828	153.9550614	1920	LogLikelihood Converged
1202	CressyTAS2014	Spatial Random	Yield	Harvest:Cultivar	ar2(Harvest):ar3(Row):ar2(Column)	units	-8836.016433	17686.03287	17722.93965	137.1734761	1920	LogLikelihood Converged
1203	EllinbankVIC2015	Spatial Random	Yield	Harvest:Cultivar	ar2(Harvest):ar3(Row):ar2(Column)	units	-12494.75132	25005.50264	25050.43291	137.9033128	2816	LogLikelihood Converged
1204	ElliottTAS2015	Spatial Random	Yield	Harvest:Cultivar	ar2(Harvest):ar3(Row):ar2(Column)	units	-14627.27943	29268.55885	29308.86419	154.1045771	3120	LogLikelihood Converged
1205	GlenThompson2020	Spatial Random	Yield	Harvest:Cultivar	ar2(Harvest):ar3(Row):ar2(Column)	units	-5519.5246	11055.0492	11093.0205	191.1594243	1140	LogLikelihood Converged
1206	Hamilton2018	Spatial Random	Yield	Harvest:Cultivar	ar2(Harvest):ar3(Row):ar2(Column)	units	-6659.290743	13332.58149	13367.84068	108.3248557	1500	LogLikelihood Converged
1207	Howlong2010	Spatial Random	Yield	Harvest:Cultivar	ar2(Harvest):ar3(Row):ar2(Column)	units	-9459.569044	18935.13809	18977.64385	161.8281273	2016	LogLikelihood Converged
1208	Howlong2011	Spatial Random	Yield	Harvest:Cultivar	ar2(Harvest):ar3(Row):ar2(Column)	units	0	16	59.60063656	129.6062391	2304	No residual variation
1209	Howlong2012	Spatial Random	Yield	Harvest:Cultivar	ar2(Harvest):ar3(Row):ar2(Column)	units	NA	NA	NA	NA	NA	Other
1210	Howlong2014	Spatial Random	Yield	Harvest:Cultivar	ar2(Harvest):ar3(Row):ar2(Column)	units	-10481.9032	20979.8064	21023.07949	163.0696708	2268	LogLikelihood Converged
1211	LeongathaVIC2016	Spatial Random	Yield	Harvest:Cultivar	ar2(Harvest):ar3(Row):ar2(Column)	units	-5593.522966	11201.04593	11233.92517	298.4196069	1080	LogLikelihood Converged
1212	Macarthur2019	Spatial Random	Yield	Harvest:Cultivar	ar2(Harvest):ar3(Row):ar2(Column)	units	-6435.818128	12881.63626	12906.46166	155.0396971	1406	LogLikelihood Converged
1213	MtGambier2016	Spatial Random	Yield	Harvest:Cultivar	ar2(Harvest):ar3(Row):ar2(Column)	units	-8434.462568	16880.92514	16911.98725	151.1894495	2016	LogLikelihood Converged
1214	Shepparton2008	Spatial Random	Yield	Harvest:Cultivar	ar2(Harvest):ar3(Row):ar2(Column)	units	-6227.322359	12468.64472	12502.74236	231.5832637	1296	LogLikelihood Converged
1215	SmithtonTAS2017	Spatial Random	Yield	Harvest:Cultivar	ar2(Harvest):ar3(Row):ar2(Column)	units	-9582.318227	19178.63645	19215.54324	233.7896441	1920	LogLikelihood Converged
1216	Terang2018	Spatial Random	Yield	Harvest:Cultivar	ar2(Harvest):ar3(Row):ar2(Column)	units	-12451.67763	24917.35527	24956.56858	144.50369	2688	LogLikelihood Converged
1217	TimboonVIC2015	Spatial Random	Yield	Harvest:Cultivar	ar2(Harvest):ar3(Row):ar2(Column)	units	-11242.41244	22500.82487	22545.28883	108.0722781	2560	LogLikelihood Converged
1218	TongalaVIC2015	Spatial Random	Yield	Harvest:Cultivar	ar2(Harvest):ar3(Row):ar2(Column)	units	-16430.38775	32876.7755	32923.94792	130.2408732	3584	LogLikelihood Converged
1219	Warrnambool2020	Spatial Random	Yield	Harvest:Cultivar	ar2(Harvest):ar3(Row):ar2(Column)	units	-7795.652073	15605.30415	15641.46801	125.965379	1760	LogLikelihood Converged
1220	Ballarat2013	Spatial Random	Yield	Harvest:Cultivar	ar2(Harvest):ar3(Row):ar3(Column)	units	-13853.76605	27725.53211	27776.15368	273.3409776	2720	LogLikelihood Converged
1221	Ballarat2017	Spatial Random	Yield	Harvest:Cultivar	ar2(Harvest):ar3(Row):ar3(Column)	units	-11120.05365	22252.10731	22284.8391	229.2490917	2464	Singularity in Average Information Matrix
1222	Ballarat2019	Spatial Random	Yield	Harvest:Cultivar	ar2(Harvest):ar3(Row):ar3(Column)	units	0	18	61.82113006	135.3795382	1288	No residual variation
1223	Casterton2012	Spatial Random	Yield	Harvest:Cultivar	ar2(Harvest):ar3(Row):ar3(Column)	units	-7658.640918	15335.28184	15382.73342	65.18917711	1920	LogLikelihood Converged
1224	CressyTAS2012	Spatial Random	Yield	Harvest:Cultivar	ar2(Harvest):ar3(Row):ar3(Column)	units	-8989.280008	17996.56002	18044.0116	154.2448597	1920	LogLikelihood Converged
1225	CressyTAS2014	Spatial Random	Yield	Harvest:Cultivar	ar2(Harvest):ar3(Row):ar3(Column)	units	-8835.589394	17689.17879	17736.63037	139.2396934	1920	LogLikelihood Converged
1226	EllinbankVIC2015	Spatial Random	Yield	Harvest:Cultivar	ar2(Harvest):ar3(Row):ar3(Column)	units	-12493.65613	25005.31225	25055.85881	136.3036792	2816	LogLikelihood Converged
1227	ElliottTAS2015	Spatial Random	Yield	Harvest:Cultivar	ar2(Harvest):ar3(Row):ar3(Column)	units	-14625.36052	29266.72104	29312.78429	156.3683128	3120	LogLikelihood Converged
1228	GlenThompson2020	Spatial Random	Yield	Harvest:Cultivar	ar2(Harvest):ar3(Row):ar3(Column)	units	-5519.1717	11056.3434	11099.06111	190.0049602	1140	LogLikelihood Converged
1229	Hamilton2018	Spatial Random	Yield	Harvest:Cultivar	ar2(Harvest):ar3(Row):ar3(Column)	units	-6658.710884	13333.42177	13373.71799	110.2965502	1500	LogLikelihood Converged
1230	Howlong2010	Spatial Random	Yield	Harvest:Cultivar	ar2(Harvest):ar3(Row):ar3(Column)	units	-9457.072745	18932.14549	18979.96447	161.4347003	2016	LogLikelihood Converged
1231	Howlong2011	Spatial Random	Yield	Harvest:Cultivar	ar2(Harvest):ar3(Row):ar3(Column)	units	0	18	67.05071613	133.8812464	2304	No residual variation
1232	Howlong2012	Spatial Random	Yield	Harvest:Cultivar	ar2(Harvest):ar3(Row):ar3(Column)	units	NA	NA	NA	NA	NA	Other
1233	Howlong2014	Spatial Random	Yield	Harvest:Cultivar	ar2(Harvest):ar3(Row):ar3(Column)	units	-10481.90293	20981.80585	21030.48808	163.0937996	2268	LogLikelihood Converged
1234	LeongathaVIC2016	Spatial Random	Yield	Harvest:Cultivar	ar2(Harvest):ar3(Row):ar3(Column)	units	-5588.804175	11195.60835	11237.88166	269.9239894	1080	LogLikelihood Converged
1235	Macarthur2019	Spatial Random	Yield	Harvest:Cultivar	ar2(Harvest):ar3(Row):ar3(Column)	units	0	18	62.68572311	121.4209798	1406	No residual variation
1236	MtGambier2016	Spatial Random	Yield	Harvest:Cultivar	ar2(Harvest):ar3(Row):ar3(Column)	units	-8434.408083	16882.81617	16919.0553	151.055412	2016	LogLikelihood Converged
1237	Shepparton2008	Spatial Random	Yield	Harvest:Cultivar	ar2(Harvest):ar3(Row):ar3(Column)	units	-6227.319755	12470.63951	12509.60824	231.6795456	1296	LogLikelihood Converged
1238	SmithtonTAS2017	Spatial Random	Yield	Harvest:Cultivar	ar2(Harvest):ar3(Row):ar3(Column)	units	-9576.751155	19169.50231	19211.6815	247.8643334	1920	LogLikelihood Converged
1239	Terang2018	Spatial Random	Yield	Harvest:Cultivar	ar2(Harvest):ar3(Row):ar3(Column)	units	-12451.54656	24919.09313	24963.90834	144.5516301	2688	LogLikelihood Converged
1240	TimboonVIC2015	Spatial Random	Yield	Harvest:Cultivar	ar2(Harvest):ar3(Row):ar3(Column)	units	-11241.65293	22501.30587	22551.32782	105.2966244	2560	LogLikelihood Converged
1241	TongalaVIC2015	Spatial Random	Yield	Harvest:Cultivar	ar2(Harvest):ar3(Row):ar3(Column)	units	-16428.82806	32875.65611	32928.72509	129.6211731	3584	LogLikelihood Converged
1242	Warrnambool2020	Spatial Random	Yield	Harvest:Cultivar	ar2(Harvest):ar3(Row):ar3(Column)	units	0	18	64.49639377	122.8809255	1760	No residual variation
1243	Ballarat2013	Spatial Random	Yield	Harvest:Cultivar	ar2(Harvest):ar3(Row):ante(Column,1)	units	-13830.46241	27700.92482	27813.4172	281.2429764	2720	LogLikelihood Converged
1244	Ballarat2017	Spatial Random	Yield	Harvest:Cultivar	ar2(Harvest):ar3(Row):ante(Column,1)	units	-10965.30225	21972.6045	22087.16577	160.6476114	2464	LogLikelihood Converged
1245	Ballarat2019	Spatial Random	Yield	Harvest:Cultivar	ar2(Harvest):ar3(Row):ante(Column,1)	units	0	42	144.2493035	151.1254546	1288	No residual variation
1246	Casterton2012	Spatial Random	Yield	Harvest:Cultivar	ar2(Harvest):ar3(Row):ante(Column,1)	units	0	26	94.5411791	95.59510109	1920	No residual variation
1247	CressyTAS2012	Spatial Random	Yield	Harvest:Cultivar	ar2(Harvest):ar3(Row):ante(Column,1)	units	-8970.537508	18059.07502	18370.14652	106.0043783	1920	Singularity in Average Information Matrix
1248	CressyTAS2014	Spatial Random	Yield	Harvest:Cultivar	ar2(Harvest):ar3(Row):ante(Column,1)	units	-8801.13969	17660.27938	17813.17893	126.5562858	1920	LogLikelihood Converged
1249	EllinbankVIC2015	Spatial Random	Yield	Harvest:Cultivar	ar2(Harvest):ar3(Row):ante(Column,1)	units	0	26	99.0116863	187.6551779	2816	No residual variation
1250	ElliottTAS2015	Spatial Random	Yield	Harvest:Cultivar	ar2(Harvest):ar3(Row):ante(Column,1)	units	-14590.33504	29230.67007	29374.61773	141.2906131	3120	LogLikelihood Converged
1251	GlenThompson2020	Spatial Random	Yield	Harvest:Cultivar	ar2(Harvest):ar3(Row):ante(Column,1)	units	-5499.826553	11025.65311	11087.35646	129.8452143	1140	LogLikelihood Converged
1252	Hamilton2018	Spatial Random	Yield	Harvest:Cultivar	ar2(Harvest):ar3(Row):ante(Column,1)	units	NA	NA	NA	NA	NA	Other
1253	Howlong2010	Spatial Random	Yield	Harvest:Cultivar	ar2(Harvest):ar3(Row):ante(Column,1)	units	-9394.039315	18822.07863	18912.40338	114.035186	2016	LogLikelihood Converged
1254	Howlong2011	Spatial Random	Yield	Harvest:Cultivar	ar2(Harvest):ar3(Row):ante(Column,1)	units	0	34	126.6513527	235.932653	2304	No residual variation
1255	Howlong2012	Spatial Random	Yield	Harvest:Cultivar	ar2(Harvest):ar3(Row):ante(Column,1)	units	-7785.628326	15605.25665	15692.26293	109.3115872	1620	LogLikelihood Converged
1256	Howlong2014	Spatial Random	Yield	Harvest:Cultivar	ar2(Harvest):ar3(Row):ante(Column,1)	units	-10467.57789	20969.15579	21061.11111	154.5241097	2268	LogLikelihood Converged
1257	LeongathaVIC2016	Spatial Random	Yield	Harvest:Cultivar	ar2(Harvest):ar3(Row):ante(Column,1)	units	-5588.988162	11217.97632	11311.91701	222.6887646	1080	Singularity in Average Information Matrix
1258	Macarthur2019	Spatial Random	Yield	Harvest:Cultivar	ar2(Harvest):ar3(Row):ante(Column,1)	units	-6357.102912	12794.20582	12992.80904	103.462428	1406	Singularity in Average Information Matrix
1259	MtGambier2016	Spatial Random	Yield	Harvest:Cultivar	ar2(Harvest):ar3(Row):ante(Column,1)	units	NA	NA	NA	NA	NA	Other
1260	Shepparton2008	Spatial Random	Yield	Harvest:Cultivar	ar2(Harvest):ar3(Row):ante(Column,1)	units	-6413.759982	12845.51996	12889.35978	250.6371158	1296	Singularity in Average Information Matrix
1261	SmithtonTAS2017	Spatial Random	Yield	Harvest:Cultivar	ar2(Harvest):ar3(Row):ante(Column,1)	units	-9737.205238	19554.41048	19765.30641	222.4540034	1920	Convergence failed
1262	Terang2018	Spatial Random	Yield	Harvest:Cultivar	ar2(Harvest):ar3(Row):ante(Column,1)	units	-12389.57644	24821.15288	24938.79282	117.7137921	2688	LogLikelihood Converged
1263	TimboonVIC2015	Spatial Random	Yield	Harvest:Cultivar	ar2(Harvest):ar3(Row):ante(Column,1)	units	-11446.6594	23003.3188	23309.00853	95.8519443	2560	Singularity in Average Information Matrix
1264	TongalaVIC2015	Spatial Random	Yield	Harvest:Cultivar	ar2(Harvest):ar3(Row):ante(Column,1)	units	-16368.66311	32811.32622	33029.49867	106.5910453	3584	LogLikelihood Converged
1265	Warrnambool2020	Spatial Random	Yield	Harvest:Cultivar	ar2(Harvest):ar3(Row):ante(Column,1)	units	NA	NA	NA	NA	NA	Other
1266	Ballarat2013	Spatial Random	Yield	Harvest:Cultivar	ar2(Harvest):ar3(Row):ante(Column,2)	units	-13823.93207	27701.86414	27853.72886	272.6384418	2720	LogLikelihood Converged
1267	Ballarat2017	Spatial Random	Yield	Harvest:Cultivar	ar2(Harvest):ar3(Row):ante(Column,2)	units	0	54	201.2930591	274.48143	2464	No residual variation
1268	Ballarat2019	Spatial Random	Yield	Harvest:Cultivar	ar2(Harvest):ar3(Row):ante(Column,2)	units	0	54	185.4633902	248.0821961	1288	No residual variation
1269	Casterton2012	Spatial Random	Yield	Harvest:Cultivar	ar2(Harvest):ar3(Row):ante(Column,2)	units	0	30	109.0859759	94.4686745	1920	No residual variation
1270	CressyTAS2012	Spatial Random	Yield	Harvest:Cultivar	ar2(Harvest):ar3(Row):ante(Column,2)	units	-9120.844826	18393.68965	18794.39193	129.6340645	1920	Singularity in Average Information Matrix
1271	CressyTAS2014	Spatial Random	Yield	Harvest:Cultivar	ar2(Harvest):ar3(Row):ante(Column,2)	units	-8788.992084	17653.98417	17854.33531	122.8105325	1920	Singularity in Average Information Matrix
1272	EllinbankVIC2015	Spatial Random	Yield	Harvest:Cultivar	ar2(Harvest):ar3(Row):ante(Column,2)	units	-12480.05428	24990.10857	25074.35282	150.3994649	2816	LogLikelihood Converged
1273	ElliottTAS2015	Spatial Random	Yield	Harvest:Cultivar	ar2(Harvest):ar3(Row):ante(Column,2)	units	-14581.11011	29220.22021	29387.19949	149.4220044	3120	Singularity in Average Information Matrix
1274	GlenThompson2020	Spatial Random	Yield	Harvest:Cultivar	ar2(Harvest):ar3(Row):ante(Column,2)	units	-5499.71333	11029.42666	11100.62284	135.5068365	1140	LogLikelihood Converged
1275	Hamilton2018	Spatial Random	Yield	Harvest:Cultivar	ar2(Harvest):ar3(Row):ante(Column,2)	units	NA	NA	NA	NA	NA	Other
1276	Howlong2010	Spatial Random	Yield	Harvest:Cultivar	ar2(Harvest):ar3(Row):ante(Column,2)	units	0	42	153.5776281	285.7774727	2016	No residual variation
1277	Howlong2011	Spatial Random	Yield	Harvest:Cultivar	ar2(Harvest):ar3(Row):ante(Column,2)	units	0	42	156.451671	233.7184172	2304	No residual variation
1278	Howlong2012	Spatial Random	Yield	Harvest:Cultivar	ar2(Harvest):ar3(Row):ante(Column,2)	units	0	42	149.4783403	469.3473004	1620	No residual variation
1279	Howlong2014	Spatial Random	Yield	Harvest:Cultivar	ar2(Harvest):ar3(Row):ante(Column,2)	units	-10463.42841	20968.85682	21082.44869	148.402104	2268	LogLikelihood Converged
1280	LeongathaVIC2016	Spatial Random	Yield	Harvest:Cultivar	ar2(Harvest):ar3(Row):ante(Column,2)	units	-5522.620715	11097.24143	11219.36432	249.4335614	1080	LogLikelihood Converged
1281	Macarthur2019	Spatial Random	Yield	Harvest:Cultivar	ar2(Harvest):ar3(Row):ante(Column,2)	units	NA	NA	NA	NA	NA	Other
1282	MtGambier2016	Spatial Random	Yield	Harvest:Cultivar	ar2(Harvest):ar3(Row):ante(Column,2)	units	NA	NA	NA	NA	NA	Other
1283	Shepparton2008	Spatial Random	Yield	Harvest:Cultivar	ar2(Harvest):ar3(Row):ante(Column,2)	units	-6205.724371	12455.44874	12562.61275	196.881605	1296	LogLikelihood Converged
1284	SmithtonTAS2017	Spatial Random	Yield	Harvest:Cultivar	ar2(Harvest):ar3(Row):ante(Column,2)	units	NA	NA	NA	NA	NA	Other
1285	Terang2018	Spatial Random	Yield	Harvest:Cultivar	ar2(Harvest):ar3(Row):ante(Column,2)	units	-12372.66558	24799.33116	24950.58251	121.6494726	2688	LogLikelihood Converged
1286	TimboonVIC2015	Spatial Random	Yield	Harvest:Cultivar	ar2(Harvest):ar3(Row):ante(Column,2)	units	-11275.86234	22715.72468	23171.48026	84.93196368	2560	Singularity in Average Information Matrix
1287	TongalaVIC2015	Spatial Random	Yield	Harvest:Cultivar	ar2(Harvest):ar3(Row):ante(Column,2)	units	-16351.68269	32805.36538	33106.08957	105.3157842	3584	LogLikelihood Converged
1288	Warrnambool2020	Spatial Random	Yield	Harvest:Cultivar	ar2(Harvest):ar3(Row):ante(Column,2)	units	NA	NA	NA	NA	NA	Other
1289	Ballarat2013	Spatial Random	Yield	Harvest:Cultivar	ar2(Harvest):ar3(Row):ante(Column,3)	units	-13821.41446	27704.82891	27879.1921	274.8034324	2720	Singularity in Average Information Matrix
1290	Ballarat2017	Spatial Random	Yield	Harvest:Cultivar	ar2(Harvest):ar3(Row):ante(Column,3)	units	0	64	238.5695515	273.4781726	2464	No residual variation
1291	Ballarat2019	Spatial Random	Yield	Harvest:Cultivar	ar2(Harvest):ar3(Row):ante(Column,3)	units	0	64	219.8084624	245.4201992	1288	No residual variation
1292	Casterton2012	Spatial Random	Yield	Harvest:Cultivar	ar2(Harvest):ar3(Row):ante(Column,3)	units	0	32	116.3583743	93.83996308	1920	No residual variation
1293	CressyTAS2012	Spatial Random	Yield	Harvest:Cultivar	ar2(Harvest):ar3(Row):ante(Column,3)	units	NA	NA	NA	NA	NA	Other
1294	CressyTAS2014	Spatial Random	Yield	Harvest:Cultivar	ar2(Harvest):ar3(Row):ante(Column,3)	units	-8784.917813	17659.83563	17897.09355	114.180409	1920	Singularity in Average Information Matrix
1295	EllinbankVIC2015	Spatial Random	Yield	Harvest:Cultivar	ar2(Harvest):ar3(Row):ante(Column,3)	units	-12480.03402	24992.06804	25081.92858	148.8708301	2816	LogLikelihood Converged
1296	ElliottTAS2015	Spatial Random	Yield	Harvest:Cultivar	ar2(Harvest):ar3(Row):ante(Column,3)	units	0	78	#NAME?	0	3120	No residual variation
1297	GlenThompson2020	Spatial Random	Yield	Harvest:Cultivar	ar2(Harvest):ar3(Row):ante(Column,3)	units	-5499.023707	11030.04741	11105.99001	130.6498122	1140	LogLikelihood Converged
1298	Hamilton2018	Spatial Random	Yield	Harvest:Cultivar	ar2(Harvest):ar3(Row):ante(Column,3)	units	NA	NA	NA	NA	NA	Other
1299	Howlong2010	Spatial Random	Yield	Harvest:Cultivar	ar2(Harvest):ar3(Row):ante(Column,3)	units	0	48	175.5172893	292.9683868	2016	No residual variation
1300	Howlong2011	Spatial Random	Yield	Harvest:Cultivar	ar2(Harvest):ar3(Row):ante(Column,3)	units	0	48	178.8019097	235.4594486	2304	No residual variation
1301	Howlong2012	Spatial Random	Yield	Harvest:Cultivar	ar2(Harvest):ar3(Row):ante(Column,3)	units	0	48	170.8323889	480.9484988	1620	No residual variation
1302	Howlong2014	Spatial Random	Yield	Harvest:Cultivar	ar2(Harvest):ar3(Row):ante(Column,3)	units	-10454.11938	20956.23875	21086.05803	160.7357941	2268	LogLikelihood Converged
1303	LeongathaVIC2016	Spatial Random	Yield	Harvest:Cultivar	ar2(Harvest):ar3(Row):ante(Column,3)	units	-5521.374538	11100.74908	11236.96307	238.5246878	1080	Singularity in Average Information Matrix
1304	Macarthur2019	Spatial Random	Yield	Harvest:Cultivar	ar2(Harvest):ar3(Row):ante(Column,3)	units	-6302.515279	12751.03056	13113.48142	55.65117222	1406	Singularity in Average Information Matrix
1305	MtGambier2016	Spatial Random	Yield	Harvest:Cultivar	ar2(Harvest):ar3(Row):ante(Column,3)	units	NA	NA	NA	NA	NA	Other
1306	Shepparton2008	Spatial Random	Yield	Harvest:Cultivar	ar2(Harvest):ar3(Row):ante(Column,3)	units	-6257.699345	12567.39869	12694.04706	197.0336534	1296	Singularity in Average Information Matrix
1307	SmithtonTAS2017	Spatial Random	Yield	Harvest:Cultivar	ar2(Harvest):ar3(Row):ante(Column,3)	units	-9687.11888	19502.23776	19839.67126	214.4807212	1920	Singularity in Average Information Matrix
1308	Terang2018	Spatial Random	Yield	Harvest:Cultivar	ar2(Harvest):ar3(Row):ante(Column,3)	units	-12370.59614	24805.19228	24984.45314	121.7177906	2688	LogLikelihood Converged
1309	TimboonVIC2015	Spatial Random	Yield	Harvest:Cultivar	ar2(Harvest):ar3(Row):ante(Column,3)	units	-11075.99976	22387.99952	23043.84292	82.92499692	2560	Singularity in Average Information Matrix
1310	TongalaVIC2015	Spatial Random	Yield	Harvest:Cultivar	ar2(Harvest):ar3(Row):ante(Column,3)	units	0	128	505.3793729	203.2362413	3584	No residual variation
1311	Warrnambool2020	Spatial Random	Yield	Harvest:Cultivar	ar2(Harvest):ar3(Row):ante(Column,3)	units	NA	NA	NA	NA	NA	Other
1312	Ballarat2013	Spatial Random	Yield	Harvest:Cultivar	ar2(Harvest):ante(Row,1):ar1(Column)	units	-13831.68077	27741.36155	27960.72169	270.9481575	2720	Singularity in Average Information Matrix
1313	Ballarat2017	Spatial Random	Yield	Harvest:Cultivar	ar2(Harvest):ante(Row,1):ar1(Column)	units	-10986.86421	22031.72842	22189.93208	168.300484	2464	LogLikelihood Converged
1314	Ballarat2019	Spatial Random	Yield	Harvest:Cultivar	ar2(Harvest):ante(Row,1):ar1(Column)	units	-6004.872823	12041.74565	12119.64988	137.1214249	1288	LogLikelihood Converged
1315	Casterton2012	Spatial Random	Yield	Harvest:Cultivar	ar2(Harvest):ante(Row,1):ar1(Column)	units	0	126	#NAME?	0	1920	Unable invert R or G [US?] matrix
1316	CressyTAS2012	Spatial Random	Yield	Harvest:Cultivar	ar2(Harvest):ante(Row,1):ar1(Column)	units	-8984.129312	17990.25862	18048.25501	143.5423292	1920	LogLikelihood Converged
1317	CressyTAS2014	Spatial Random	Yield	Harvest:Cultivar	ar2(Harvest):ante(Row,1):ar1(Column)	units	-8819.012778	17676.02556	17776.20113	133.1627027	1920	LogLikelihood Converged
1318	EllinbankVIC2015	Spatial Random	Yield	Harvest:Cultivar	ar2(Harvest):ante(Row,1):ar1(Column)	units	-12345.99391	24813.98783	25156.58113	78.62420295	2816	Singularity in Average Information Matrix
1319	ElliottTAS2015	Spatial Random	Yield	Harvest:Cultivar	ar2(Harvest):ante(Row,1):ar1(Column)	units	-14597.25437	29246.50874	29396.2143	168.2744064	3120	LogLikelihood Converged
1320	GlenThompson2020	Spatial Random	Yield	Harvest:Cultivar	ar2(Harvest):ante(Row,1):ar1(Column)	units	-5475.863411	11021.72682	11187.85125	124.0239043	1140	Singularity in Average Information Matrix
1321	Hamilton2018	Spatial Random	Yield	Harvest:Cultivar	ar2(Harvest):ante(Row,1):ar1(Column)	units	-6630.364933	13282.72987	13338.13717	96.62181173	1500	LogLikelihood Converged
1322	Howlong2010	Spatial Random	Yield	Harvest:Cultivar	ar2(Harvest):ante(Row,1):ar1(Column)	units	-9357.915709	18773.83142	18927.91481	125.2864936	2016	LogLikelihood Converged
1323	Howlong2011	Spatial Random	Yield	Harvest:Cultivar	ar2(Harvest):ante(Row,1):ar1(Column)	units	-10502.49289	21070.98577	21250.8384	104.9055112	2304	LogLikelihood Converged
1324	Howlong2012	Spatial Random	Yield	Harvest:Cultivar	ar2(Harvest):ante(Row,1):ar1(Column)	units	-7849.680334	15739.36067	15841.72099	106.4180176	1620	LogLikelihood Converged
1325	Howlong2014	Spatial Random	Yield	Harvest:Cultivar	ar2(Harvest):ante(Row,1):ar1(Column)	units	-10469.25702	21000.51404	21168.19727	142.7320681	2268	LogLikelihood Converged
1326	LeongathaVIC2016	Spatial Random	Yield	Harvest:Cultivar	ar2(Harvest):ante(Row,1):ar1(Column)	units	-5560.517948	11161.0359	11254.97658	206.3668845	1080	LogLikelihood Converged
1327	Macarthur2019	Spatial Random	Yield	Harvest:Cultivar	ar2(Harvest):ante(Row,1):ar1(Column)	units	-6393.705117	12809.41023	12864.02612	117.5967822	1406	LogLikelihood Converged
1328	MtGambier2016	Spatial Random	Yield	Harvest:Cultivar	ar2(Harvest):ante(Row,1):ar1(Column)	units	-8444.609402	16903.2188	16939.45793	143.889591	2016	LogLikelihood Converged
1329	Shepparton2008	Spatial Random	Yield	Harvest:Cultivar	ar2(Harvest):ante(Row,1):ar1(Column)	units	-6208.42413	12450.84826	12533.65681	221.6022485	1296	LogLikelihood Converged
1330	SmithtonTAS2017	Spatial Random	Yield	Harvest:Cultivar	ar2(Harvest):ante(Row,1):ar1(Column)	units	-9572.801971	19167.60394	19225.60033	224.6413505	1920	LogLikelihood Converged
1331	Terang2018	Spatial Random	Yield	Harvest:Cultivar	ar2(Harvest):ante(Row,1):ar1(Column)	units	-12385.2123	24832.42461	25006.08357	112.5615649	2688	LogLikelihood Converged
1332	TimboonVIC2015	Spatial Random	Yield	Harvest:Cultivar	ar2(Harvest):ante(Row,1):ar1(Column)	units	-11243.71273	22509.42546	22570.56341	115.2658009	2560	LogLikelihood Converged
1333	TongalaVIC2015	Spatial Random	Yield	Harvest:Cultivar	ar2(Harvest):ante(Row,1):ar1(Column)	units	-16391.05293	32820.10586	32932.14036	103.6481005	3584	LogLikelihood Converged
1334	Warrnambool2020	Spatial Random	Yield	Harvest:Cultivar	ar2(Harvest):ante(Row,1):ar1(Column)	units	-7782.948304	15587.89661	15644.72553	116.8310801	1760	LogLikelihood Converged
1335	Ballarat2013	Spatial Random	Yield	Harvest:Cultivar	ar2(Harvest):ante(Row,1):ar2(Column)	units	-13812.41239	27702.82478	27922.18492	291.5761553	2720	LogLikelihood Converged
1336	Ballarat2017	Spatial Random	Yield	Harvest:Cultivar	ar2(Harvest):ante(Row,1):ar2(Column)	units	-10974.27762	22010.55523	22179.66948	153.9892129	2464	LogLikelihood Converged
1337	Ballarat2019	Spatial Random	Yield	Harvest:Cultivar	ar2(Harvest):ante(Row,1):ar2(Column)	units	-5993.75269	12021.50538	12104.27863	134.0580594	1288	LogLikelihood Converged
1338	Casterton2012	Spatial Random	Yield	Harvest:Cultivar	ar2(Harvest):ante(Row,1):ar2(Column)	units	0	128	#NAME?	0	1920	Unable invert R or G [US?] matrix
1339	CressyTAS2012	Spatial Random	Yield	Harvest:Cultivar	ar2(Harvest):ante(Row,1):ar2(Column)	units	-8984.114202	17992.2284	18055.49718	144.095484	1920	LogLikelihood Converged
1340	CressyTAS2014	Spatial Random	Yield	Harvest:Cultivar	ar2(Harvest):ante(Row,1):ar2(Column)	units	-8817.755324	17673.51065	17773.68622	133.3976516	1920	LogLikelihood Converged
1341	EllinbankVIC2015	Spatial Random	Yield	Harvest:Cultivar	ar2(Harvest):ante(Row,1):ar2(Column)	units	-12369.72455	24853.44911	25173.57727	72.54597926	2816	Singularity in Average Information Matrix
1342	ElliottTAS2015	Spatial Random	Yield	Harvest:Cultivar	ar2(Harvest):ante(Row,1):ar2(Column)	units	-14597.42137	29246.84274	29396.5483	166.6364533	3120	LogLikelihood Converged
1343	GlenThompson2020	Spatial Random	Yield	Harvest:Cultivar	ar2(Harvest):ante(Row,1):ar2(Column)	units	-5484.328422	11040.65684	11211.52768	127.3564678	1140	Singularity in Average Information Matrix
1344	Hamilton2018	Spatial Random	Yield	Harvest:Cultivar	ar2(Harvest):ante(Row,1):ar2(Column)	units	NA	NA	NA	NA	NA	Other
1345	Howlong2010	Spatial Random	Yield	Harvest:Cultivar	ar2(Harvest):ante(Row,1):ar2(Column)	units	-9357.915373	18775.83075	18935.22736	125.2705499	2016	LogLikelihood Converged
1346	Howlong2011	Spatial Random	Yield	Harvest:Cultivar	ar2(Harvest):ante(Row,1):ar2(Column)	units	-10489.98171	21045.96342	21225.81605	110.0890993	2304	LogLikelihood Converged
1347	Howlong2012	Spatial Random	Yield	Harvest:Cultivar	ar2(Harvest):ante(Row,1):ar2(Column)	units	NA	NA	NA	NA	NA	Other
1348	Howlong2014	Spatial Random	Yield	Harvest:Cultivar	ar2(Harvest):ante(Row,1):ar2(Column)	units	-10468.00444	21000.00888	21173.10124	144.699146	2268	LogLikelihood Converged
1349	LeongathaVIC2016	Spatial Random	Yield	Harvest:Cultivar	ar2(Harvest):ante(Row,1):ar2(Column)	units	-5553.568708	11151.13742	11254.47217	249.7368657	1080	LogLikelihood Converged
1350	Macarthur2019	Spatial Random	Yield	Harvest:Cultivar	ar2(Harvest):ante(Row,1):ar2(Column)	units	-6392.184243	12808.36849	12867.94945	109.4497487	1406	LogLikelihood Converged
1351	MtGambier2016	Spatial Random	Yield	Harvest:Cultivar	ar2(Harvest):ante(Row,1):ar2(Column)	units	-8423.107663	16862.21533	16903.63148	60.50559498	2016	LogLikelihood Converged
1352	Shepparton2008	Spatial Random	Yield	Harvest:Cultivar	ar2(Harvest):ante(Row,1):ar2(Column)	units	-6208.335773	12456.67155	12554.09337	181.834016	1296	LogLikelihood Converged
1353	SmithtonTAS2017	Spatial Random	Yield	Harvest:Cultivar	ar2(Harvest):ante(Row,1):ar2(Column)	units	-9572.48891	19166.97782	19224.9742	224.638409	1920	LogLikelihood Converged
1354	Terang2018	Spatial Random	Yield	Harvest:Cultivar	ar2(Harvest):ante(Row,1):ar2(Column)	units	-12379.62431	24823.24861	25002.50948	110.8503751	2688	LogLikelihood Converged
1355	TimboonVIC2015	Spatial Random	Yield	Harvest:Cultivar	ar2(Harvest):ante(Row,1):ar2(Column)	units	-11240.24269	22504.48538	22571.18132	108.8549421	2560	LogLikelihood Converged
1356	TongalaVIC2015	Spatial Random	Yield	Harvest:Cultivar	ar2(Harvest):ante(Row,1):ar2(Column)	units	-16390.15351	32820.30702	32938.23807	101.9577173	3584	LogLikelihood Converged
1357	Warrnambool2020	Spatial Random	Yield	Harvest:Cultivar	ar2(Harvest):ante(Row,1):ar2(Column)	units	-7777.756653	15579.51331	15641.5085	95.0586609	1760	LogLikelihood Converged
1358	Ballarat2013	Spatial Random	Yield	Harvest:Cultivar	ar2(Harvest):ante(Row,1):ar3(Column)	units	-13812.14976	27704.29951	27929.28427	291.6460233	2720	LogLikelihood Converged
1359	Ballarat2017	Spatial Random	Yield	Harvest:Cultivar	ar2(Harvest):ante(Row,1):ar3(Column)	units	-10969.79655	22003.59309	22178.16264	147.3359404	2464	LogLikelihood Converged
1360	Ballarat2019	Spatial Random	Yield	Harvest:Cultivar	ar2(Harvest):ante(Row,1):ar3(Column)	units	-5993.484783	12022.96957	12110.61183	134.4871461	1288	LogLikelihood Converged
1361	Casterton2012	Spatial Random	Yield	Harvest:Cultivar	ar2(Harvest):ante(Row,1):ar3(Column)	units	0	130	#NAME?	0	1920	Unable invert R or G [US?] matrix
1362	CressyTAS2012	Spatial Random	Yield	Harvest:Cultivar	ar2(Harvest):ante(Row,1):ar3(Column)	units	0	26	94.5411791	216.2964009	1920	No residual variation
1363	CressyTAS2014	Spatial Random	Yield	Harvest:Cultivar	ar2(Harvest):ante(Row,1):ar3(Column)	units	-8816.033158	17672.06632	17777.51428	136.96825	1920	LogLikelihood Converged
1364	EllinbankVIC2015	Spatial Random	Yield	Harvest:Cultivar	ar2(Harvest):ante(Row,1):ar3(Column)	units	-12417.43369	24956.86738	25299.46068	90.56296193	2816	Singularity in Average Information Matrix
1365	ElliottTAS2015	Spatial Random	Yield	Harvest:Cultivar	ar2(Harvest):ante(Row,1):ar3(Column)	units	-14595.40816	29244.81632	29400.27978	170.8281882	3120	LogLikelihood Converged
1366	GlenThompson2020	Spatial Random	Yield	Harvest:Cultivar	ar2(Harvest):ante(Row,1):ar3(Column)	units	-5471.718888	11013.43778	11179.5622	123.5166423	1140	Singularity in Average Information Matrix
1367	Hamilton2018	Spatial Random	Yield	Harvest:Cultivar	ar2(Harvest):ante(Row,1):ar3(Column)	units	-6626.485811	13276.97162	13337.41595	76.40046086	1500	LogLikelihood Converged
1368	Howlong2010	Spatial Random	Yield	Harvest:Cultivar	ar2(Harvest):ante(Row,1):ar3(Column)	units	-9357.350125	18776.70025	18941.41008	124.9403149	2016	LogLikelihood Converged
1369	Howlong2011	Spatial Random	Yield	Harvest:Cultivar	ar2(Harvest):ante(Row,1):ar3(Column)	units	-10483.40244	21040.80488	21242.45782	102.9386796	2304	LogLikelihood Converged
1370	Howlong2012	Spatial Random	Yield	Harvest:Cultivar	ar2(Harvest):ante(Row,1):ar3(Column)	units	-7841.275053	15724.55011	15832.02845	104.4427714	1620	LogLikelihood Converged
1371	Howlong2014	Spatial Random	Yield	Harvest:Cultivar	ar2(Harvest):ante(Row,1):ar3(Column)	units	-10467.92535	21001.8507	21180.35221	145.0339223	2268	LogLikelihood Converged
1372	LeongathaVIC2016	Spatial Random	Yield	Harvest:Cultivar	ar2(Harvest):ante(Row,1):ar3(Column)	units	-5542.175049	11128.3501	11231.68485	227.574693	1080	Singularity in Average Information Matrix
1373	Macarthur2019	Spatial Random	Yield	Harvest:Cultivar	ar2(Harvest):ante(Row,1):ar3(Column)	units	-6392.115442	12810.23088	12874.77693	109.3700711	1406	LogLikelihood Converged
1374	MtGambier2016	Spatial Random	Yield	Harvest:Cultivar	ar2(Harvest):ante(Row,1):ar3(Column)	units	-8419.693125	16857.38625	16903.97942	9.472277504	2016	LogLikelihood Converged
1375	Shepparton2008	Spatial Random	Yield	Harvest:Cultivar	ar2(Harvest):ante(Row,1):ar3(Column)	units	-6208.015769	12458.03154	12560.32446	181.5446061	1296	LogLikelihood Converged
1376	SmithtonTAS2017	Spatial Random	Yield	Harvest:Cultivar	ar2(Harvest):ante(Row,1):ar3(Column)	units	0	26	94.5411791	217.7270608	1920	No residual variation
1377	Terang2018	Spatial Random	Yield	Harvest:Cultivar	ar2(Harvest):ante(Row,1):ar3(Column)	units	-12379.62264	24825.24527	25010.10804	110.8790505	2688	LogLikelihood Converged
1378	TimboonVIC2015	Spatial Random	Yield	Harvest:Cultivar	ar2(Harvest):ante(Row,1):ar3(Column)	units	-11239.20133	22504.40266	22576.65659	105.4082776	2560	LogLikelihood Converged
1379	TongalaVIC2015	Spatial Random	Yield	Harvest:Cultivar	ar2(Harvest):ante(Row,1):ar3(Column)	units	-16385.35412	32812.70825	32936.53585	100.5409961	3584	LogLikelihood Converged
1380	Warrnambool2020	Spatial Random	Yield	Harvest:Cultivar	ar2(Harvest):ante(Row,1):ar3(Column)	units	0	26	93.16145766	194.4462022	1760	No residual variation
1381	Ballarat2013	Spatial Random	Yield	Harvest:Cultivar	ar2(Harvest):ante(Row,1):ante(Column,1)	units	NA	NA	NA	NA	NA	Other
1382	Ballarat2017	Spatial Random	Yield	Harvest:Cultivar	ar2(Harvest):ante(Row,1):ante(Column,1)	units	NA	NA	NA	NA	NA	Other
1383	Ballarat2019	Spatial Random	Yield	Harvest:Cultivar	ar2(Harvest):ante(Row,1):ante(Column,1)	units	-6265.657149	12557.3143	12620.61149	277.7634324	1288	Singularity in Average Information Matrix
1384	Casterton2012	Spatial Random	Yield	Harvest:Cultivar	ar2(Harvest):ante(Row,1):ante(Column,1)	units	NA	NA	NA	NA	NA	Other
1385	CressyTAS2012	Spatial Random	Yield	Harvest:Cultivar	ar2(Harvest):ante(Row,1):ante(Column,1)	units	NA	NA	NA	NA	NA	Other
1386	CressyTAS2014	Spatial Random	Yield	Harvest:Cultivar	ar2(Harvest):ante(Row,1):ante(Column,1)	units	NA	NA	NA	NA	NA	Other
1387	EllinbankVIC2015	Spatial Random	Yield	Harvest:Cultivar	ar2(Harvest):ante(Row,1):ante(Column,1)	units	NA	NA	NA	NA	NA	Other
1388	ElliottTAS2015	Spatial Random	Yield	Harvest:Cultivar	ar2(Harvest):ante(Row,1):ante(Column,1)	units	NA	NA	NA	NA	NA	Other
1389	GlenThompson2020	Spatial Random	Yield	Harvest:Cultivar	ar2(Harvest):ante(Row,1):ante(Column,1)	units	NA	NA	NA	NA	NA	Other
1390	Hamilton2018	Spatial Random	Yield	Harvest:Cultivar	ar2(Harvest):ante(Row,1):ante(Column,1)	units	NA	NA	NA	NA	NA	Other
1391	Howlong2010	Spatial Random	Yield	Harvest:Cultivar	ar2(Harvest):ante(Row,1):ante(Column,1)	units	NA	NA	NA	NA	NA	Other
1392	Howlong2011	Spatial Random	Yield	Harvest:Cultivar	ar2(Harvest):ante(Row,1):ante(Column,1)	units	NA	NA	NA	NA	NA	Other
1393	Howlong2012	Spatial Random	Yield	Harvest:Cultivar	ar2(Harvest):ante(Row,1):ante(Column,1)	units	NA	NA	NA	NA	NA	Other
1394	Howlong2014	Spatial Random	Yield	Harvest:Cultivar	ar2(Harvest):ante(Row,1):ante(Column,1)	units	NA	NA	NA	NA	NA	Other
1395	LeongathaVIC2016	Spatial Random	Yield	Harvest:Cultivar	ar2(Harvest):ante(Row,1):ante(Column,1)	units	-5661.01327	11356.02654	11435.87612	448.2834982	1080	Singularity in Average Information Matrix
1396	Macarthur2019	Spatial Random	Yield	Harvest:Cultivar	ar2(Harvest):ante(Row,1):ante(Column,1)	units	NA	NA	NA	NA	NA	Other
1397	MtGambier2016	Spatial Random	Yield	Harvest:Cultivar	ar2(Harvest):ante(Row,1):ante(Column,1)	units	NA	NA	NA	NA	NA	Other
1398	Shepparton2008	Spatial Random	Yield	Harvest:Cultivar	ar2(Harvest):ante(Row,1):ante(Column,1)	units	NA	NA	NA	NA	NA	Other
1399	SmithtonTAS2017	Spatial Random	Yield	Harvest:Cultivar	ar2(Harvest):ante(Row,1):ante(Column,1)	units	NA	NA	NA	NA	NA	Other
1400	Terang2018	Spatial Random	Yield	Harvest:Cultivar	ar2(Harvest):ante(Row,1):ante(Column,1)	units	NA	NA	NA	NA	NA	Other
1401	TimboonVIC2015	Spatial Random	Yield	Harvest:Cultivar	ar2(Harvest):ante(Row,1):ante(Column,1)	units	NA	NA	NA	NA	NA	Other
1402	TongalaVIC2015	Spatial Random	Yield	Harvest:Cultivar	ar2(Harvest):ante(Row,1):ante(Column,1)	units	NA	NA	NA	NA	NA	Other
1403	Warrnambool2020	Spatial Random	Yield	Harvest:Cultivar	ar2(Harvest):ante(Row,1):ante(Column,1)	units	NA	NA	NA	NA	NA	Other
1404	Ballarat2013	Spatial Random	Yield	Harvest:Cultivar	ar2(Harvest):ante(Row,1):ante(Column,2)	units	NA	NA	NA	NA	NA	Other
1405	Ballarat2017	Spatial Random	Yield	Harvest:Cultivar	ar2(Harvest):ante(Row,1):ante(Column,2)	units	NA	NA	NA	NA	NA	Other
1406	Ballarat2019	Spatial Random	Yield	Harvest:Cultivar	ar2(Harvest):ante(Row,1):ante(Column,2)	units	-6264.368531	12566.73706	12659.24834	276.7597981	1288	Singularity in Average Information Matrix
1407	Casterton2012	Spatial Random	Yield	Harvest:Cultivar	ar2(Harvest):ante(Row,1):ante(Column,2)	units	NA	NA	NA	NA	NA	Other
1408	CressyTAS2012	Spatial Random	Yield	Harvest:Cultivar	ar2(Harvest):ante(Row,1):ante(Column,2)	units	NA	NA	NA	NA	NA	Other
1409	CressyTAS2014	Spatial Random	Yield	Harvest:Cultivar	ar2(Harvest):ante(Row,1):ante(Column,2)	units	NA	NA	NA	NA	NA	Other
1410	EllinbankVIC2015	Spatial Random	Yield	Harvest:Cultivar	ar2(Harvest):ante(Row,1):ante(Column,2)	units	NA	NA	NA	NA	NA	Other
1411	ElliottTAS2015	Spatial Random	Yield	Harvest:Cultivar	ar2(Harvest):ante(Row,1):ante(Column,2)	units	NA	NA	NA	NA	NA	Other
1412	GlenThompson2020	Spatial Random	Yield	Harvest:Cultivar	ar2(Harvest):ante(Row,1):ante(Column,2)	units	NA	NA	NA	NA	NA	Other
1413	Hamilton2018	Spatial Random	Yield	Harvest:Cultivar	ar2(Harvest):ante(Row,1):ante(Column,2)	units	NA	NA	NA	NA	NA	Other
1414	Howlong2010	Spatial Random	Yield	Harvest:Cultivar	ar2(Harvest):ante(Row,1):ante(Column,2)	units	NA	NA	NA	NA	NA	Other
1415	Howlong2011	Spatial Random	Yield	Harvest:Cultivar	ar2(Harvest):ante(Row,1):ante(Column,2)	units	NA	NA	NA	NA	NA	Other
1416	Howlong2012	Spatial Random	Yield	Harvest:Cultivar	ar2(Harvest):ante(Row,1):ante(Column,2)	units	NA	NA	NA	NA	NA	Other
1417	Howlong2014	Spatial Random	Yield	Harvest:Cultivar	ar2(Harvest):ante(Row,1):ante(Column,2)	units	NA	NA	NA	NA	NA	Other
1418	LeongathaVIC2016	Spatial Random	Yield	Harvest:Cultivar	ar2(Harvest):ante(Row,1):ante(Column,2)	units	NA	NA	NA	NA	NA	Other
1419	Macarthur2019	Spatial Random	Yield	Harvest:Cultivar	ar2(Harvest):ante(Row,1):ante(Column,2)	units	NA	NA	NA	NA	NA	Other
1420	MtGambier2016	Spatial Random	Yield	Harvest:Cultivar	ar2(Harvest):ante(Row,1):ante(Column,2)	units	NA	NA	NA	NA	NA	Other
1421	Shepparton2008	Spatial Random	Yield	Harvest:Cultivar	ar2(Harvest):ante(Row,1):ante(Column,2)	units	-6360.734705	12775.46941	12906.98888	301.251856	1296	Singularity in Average Information Matrix
1422	SmithtonTAS2017	Spatial Random	Yield	Harvest:Cultivar	ar2(Harvest):ante(Row,1):ante(Column,2)	units	NA	NA	NA	NA	NA	Other
1423	Terang2018	Spatial Random	Yield	Harvest:Cultivar	ar2(Harvest):ante(Row,1):ante(Column,2)	units	NA	NA	NA	NA	NA	Other
1424	TimboonVIC2015	Spatial Random	Yield	Harvest:Cultivar	ar2(Harvest):ante(Row,1):ante(Column,2)	units	NA	NA	NA	NA	NA	Other
1425	TongalaVIC2015	Spatial Random	Yield	Harvest:Cultivar	ar2(Harvest):ante(Row,1):ante(Column,2)	units	NA	NA	NA	NA	NA	Other
1426	Warrnambool2020	Spatial Random	Yield	Harvest:Cultivar	ar2(Harvest):ante(Row,1):ante(Column,2)	units	NA	NA	NA	NA	NA	Other
1427	Ballarat2013	Spatial Random	Yield	Harvest:Cultivar	ar2(Harvest):ante(Row,1):ante(Column,3)	units	NA	NA	NA	NA	NA	Other
1428	Ballarat2017	Spatial Random	Yield	Harvest:Cultivar	ar2(Harvest):ante(Row,1):ante(Column,3)	units	NA	NA	NA	NA	NA	Other
1429	Ballarat2019	Spatial Random	Yield	Harvest:Cultivar	ar2(Harvest):ante(Row,1):ante(Column,3)	units	-6263.520028	12573.04006	12685.02739	276.0623666	1288	Singularity in Average Information Matrix
1430	Casterton2012	Spatial Random	Yield	Harvest:Cultivar	ar2(Harvest):ante(Row,1):ante(Column,3)	units	NA	NA	NA	NA	NA	Other
1431	CressyTAS2012	Spatial Random	Yield	Harvest:Cultivar	ar2(Harvest):ante(Row,1):ante(Column,3)	units	NA	NA	NA	NA	NA	Other
1432	CressyTAS2014	Spatial Random	Yield	Harvest:Cultivar	ar2(Harvest):ante(Row,1):ante(Column,3)	units	NA	NA	NA	NA	NA	Other
1433	EllinbankVIC2015	Spatial Random	Yield	Harvest:Cultivar	ar2(Harvest):ante(Row,1):ante(Column,3)	units	NA	NA	NA	NA	NA	Other
1434	ElliottTAS2015	Spatial Random	Yield	Harvest:Cultivar	ar2(Harvest):ante(Row,1):ante(Column,3)	units	NA	NA	NA	NA	NA	Other
1435	GlenThompson2020	Spatial Random	Yield	Harvest:Cultivar	ar2(Harvest):ante(Row,1):ante(Column,3)	units	NA	NA	NA	NA	NA	Other
1436	Hamilton2018	Spatial Random	Yield	Harvest:Cultivar	ar2(Harvest):ante(Row,1):ante(Column,3)	units	NA	NA	NA	NA	NA	Other
1437	Howlong2010	Spatial Random	Yield	Harvest:Cultivar	ar2(Harvest):ante(Row,1):ante(Column,3)	units	NA	NA	NA	NA	NA	Other
1438	Howlong2011	Spatial Random	Yield	Harvest:Cultivar	ar2(Harvest):ante(Row,1):ante(Column,3)	units	NA	NA	NA	NA	NA	Other
1439	Howlong2012	Spatial Random	Yield	Harvest:Cultivar	ar2(Harvest):ante(Row,1):ante(Column,3)	units	NA	NA	NA	NA	NA	Other
1440	Howlong2014	Spatial Random	Yield	Harvest:Cultivar	ar2(Harvest):ante(Row,1):ante(Column,3)	units	NA	NA	NA	NA	NA	Other
1441	LeongathaVIC2016	Spatial Random	Yield	Harvest:Cultivar	ar2(Harvest):ante(Row,1):ante(Column,3)	units	NA	NA	NA	NA	NA	Other
1442	Macarthur2019	Spatial Random	Yield	Harvest:Cultivar	ar2(Harvest):ante(Row,1):ante(Column,3)	units	NA	NA	NA	NA	NA	Other
1443	MtGambier2016	Spatial Random	Yield	Harvest:Cultivar	ar2(Harvest):ante(Row,1):ante(Column,3)	units	NA	NA	NA	NA	NA	Other
1444	Shepparton2008	Spatial Random	Yield	Harvest:Cultivar	ar2(Harvest):ante(Row,1):ante(Column,3)	units	-6357.059558	12780.11912	12940.86513	298.796224	1296	Singularity in Average Information Matrix
1445	SmithtonTAS2017	Spatial Random	Yield	Harvest:Cultivar	ar2(Harvest):ante(Row,1):ante(Column,3)	units	NA	NA	NA	NA	NA	Other
1446	Terang2018	Spatial Random	Yield	Harvest:Cultivar	ar2(Harvest):ante(Row,1):ante(Column,3)	units	NA	NA	NA	NA	NA	Other
1447	TimboonVIC2015	Spatial Random	Yield	Harvest:Cultivar	ar2(Harvest):ante(Row,1):ante(Column,3)	units	NA	NA	NA	NA	NA	Other
1448	TongalaVIC2015	Spatial Random	Yield	Harvest:Cultivar	ar2(Harvest):ante(Row,1):ante(Column,3)	units	NA	NA	NA	NA	NA	Other
1449	Warrnambool2020	Spatial Random	Yield	Harvest:Cultivar	ar2(Harvest):ante(Row,1):ante(Column,3)	units	NA	NA	NA	NA	NA	Other
1450	Ballarat2013	Spatial Random	Yield	Harvest:Cultivar	ar2(Harvest):ante(Row,2):ar1(Column)	units	-13805.42258	27724.84517	28045.44845	273.8592173	2720	Singularity in Average Information Matrix
1451	Ballarat2017	Spatial Random	Yield	Harvest:Cultivar	ar2(Harvest):ante(Row,2):ar1(Column)	units	-10961.16617	22002.33234	22220.54428	120.6850808	2464	LogLikelihood Converged
1452	Ballarat2019	Spatial Random	Yield	Harvest:Cultivar	ar2(Harvest):ante(Row,2):ar1(Column)	units	-5997.400933	12038.80187	12145.92018	127.7505638	1288	LogLikelihood Converged
1453	Casterton2012	Spatial Random	Yield	Harvest:Cultivar	ar2(Harvest):ante(Row,2):ar1(Column)	units	0	182	#NAME?	0	1920	Unable invert R or G [US?] matrix
1454	CressyTAS2012	Spatial Random	Yield	Harvest:Cultivar	ar2(Harvest):ante(Row,2):ar1(Column)	units	-8982.673875	17991.34775	18059.88893	144.1253144	1920	LogLikelihood Converged
1455	CressyTAS2014	Spatial Random	Yield	Harvest:Cultivar	ar2(Harvest):ante(Row,2):ar1(Column)	units	-8808.5494	17667.0988	17798.90876	114.1359241	1920	LogLikelihood Converged
1456	EllinbankVIC2015	Spatial Random	Yield	Harvest:Cultivar	ar2(Harvest):ante(Row,2):ar1(Column)	units	-13102.25362	26318.50723	26638.6354	74.46280184	2816	Singularity in Average Information Matrix
1457	ElliottTAS2015	Spatial Random	Yield	Harvest:Cultivar	ar2(Harvest):ante(Row,2):ar1(Column)	units	-14579.05061	29230.10122	29437.38584	162.461079	3120	LogLikelihood Converged
1458	GlenThompson2020	Spatial Random	Yield	Harvest:Cultivar	ar2(Harvest):ante(Row,2):ar1(Column)	units	NA	NA	NA	NA	NA	Other
1459	Hamilton2018	Spatial Random	Yield	Harvest:Cultivar	ar2(Harvest):ante(Row,2):ar1(Column)	units	-6623.038269	13272.07654	13337.5579	96.34164881	1500	LogLikelihood Converged
1460	Howlong2010	Spatial Random	Yield	Harvest:Cultivar	ar2(Harvest):ante(Row,2):ar1(Column)	units	-9350.046348	18782.0927	18999.93473	120.1763025	2016	LogLikelihood Converged
1461	Howlong2011	Spatial Random	Yield	Harvest:Cultivar	ar2(Harvest):ante(Row,2):ar1(Column)	units	-10489.36656	21072.73311	21328.88685	98.40775063	2304	LogLikelihood Converged
1462	Howlong2012	Spatial Random	Yield	Harvest:Cultivar	ar2(Harvest):ante(Row,2):ar1(Column)	units	-9736.103791	19486.20758	19522.0337	354.9121752	1620	Singularity in Average Information Matrix
1463	Howlong2014	Spatial Random	Yield	Harvest:Cultivar	ar2(Harvest):ante(Row,2):ar1(Column)	units	-10457.50192	20997.00385	21218.77844	147.2836864	2268	LogLikelihood Converged
1464	LeongathaVIC2016	Spatial Random	Yield	Harvest:Cultivar	ar2(Harvest):ante(Row,2):ar1(Column)	units	0	56	187.5169589	0.141852039	1080	No residual variation
1465	Macarthur2019	Spatial Random	Yield	Harvest:Cultivar	ar2(Harvest):ante(Row,2):ar1(Column)	units	-6391.956985	12809.91397	12874.46001	119.4231781	1406	LogLikelihood Converged
1466	MtGambier2016	Spatial Random	Yield	Harvest:Cultivar	ar2(Harvest):ante(Row,2):ar1(Column)	units	-8444.609402	16903.2188	16939.45793	143.889591	2016	LogLikelihood Converged
1467	Shepparton2008	Spatial Random	Yield	Harvest:Cultivar	ar2(Harvest):ante(Row,2):ar1(Column)	units	-6239.522299	12517.0446	12609.59533	224.965249	1296	Singularity in Average Information Matrix
1468	SmithtonTAS2017	Spatial Random	Yield	Harvest:Cultivar	ar2(Harvest):ante(Row,2):ar1(Column)	units	-9571.908948	19169.8179	19238.35908	227.5583515	1920	LogLikelihood Converged
1469	Terang2018	Spatial Random	Yield	Harvest:Cultivar	ar2(Harvest):ante(Row,2):ar1(Column)	units	-12369.80478	24823.60956	25058.88944	109.8678659	2688	LogLikelihood Converged
1470	TimboonVIC2015	Spatial Random	Yield	Harvest:Cultivar	ar2(Harvest):ante(Row,2):ar1(Column)	units	-11242.89485	22511.78971	22584.04364	116.0757657	2560	LogLikelihood Converged
1471	TongalaVIC2015	Spatial Random	Yield	Harvest:Cultivar	ar2(Harvest):ante(Row,2):ar1(Column)	units	-16388.05083	32826.10166	32973.51548	101.8046811	3584	LogLikelihood Converged
1472	Warrnambool2020	Spatial Random	Yield	Harvest:Cultivar	ar2(Harvest):ante(Row,2):ar1(Column)	units	-7782.227618	15590.45524	15657.61669	116.5804132	1760	LogLikelihood Converged
1473	Ballarat2013	Spatial Random	Yield	Harvest:Cultivar	ar2(Harvest):ante(Row,2):ar2(Column)	units	-13927.7293	27959.45859	28251.93878	288.2164829	2720	Singularity in Average Information Matrix
1474	Ballarat2017	Spatial Random	Yield	Harvest:Cultivar	ar2(Harvest):ante(Row,2):ar2(Column)	units	-10946.90886	21977.81772	22206.94026	120.8570083	2464	Singularity in Average Information Matrix
1475	Ballarat2019	Spatial Random	Yield	Harvest:Cultivar	ar2(Harvest):ante(Row,2):ar2(Column)	units	-5985.43869	12016.87738	12128.86471	111.2664789	1288	LogLikelihood Converged
1476	Casterton2012	Spatial Random	Yield	Harvest:Cultivar	ar2(Harvest):ante(Row,2):ar2(Column)	units	0	184	#NAME?	0	1920	Unable invert R or G [US?] matrix
1477	CressyTAS2012	Spatial Random	Yield	Harvest:Cultivar	ar2(Harvest):ante(Row,2):ar2(Column)	units	-8982.620662	17993.24132	18067.0549	145.1827964	1920	LogLikelihood Converged
1478	CressyTAS2014	Spatial Random	Yield	Harvest:Cultivar	ar2(Harvest):ante(Row,2):ar2(Column)	units	NA	NA	NA	NA	NA	Other
1479	EllinbankVIC2015	Spatial Random	Yield	Harvest:Cultivar	ar2(Harvest):ante(Row,2):ar2(Column)	units	-12666.86612	25481.73224	25897.33722	89.83444544	2816	Singularity in Average Information Matrix
1480	ElliottTAS2015	Spatial Random	Yield	Harvest:Cultivar	ar2(Harvest):ante(Row,2):ar2(Column)	units	-14579.5429	29231.08579	29438.37042	161.0085761	3120	LogLikelihood Converged
1481	GlenThompson2020	Spatial Random	Yield	Harvest:Cultivar	ar2(Harvest):ante(Row,2):ar2(Column)	units	-5455.929598	11005.8592	11228.94057	79.33714513	1140	Singularity in Average Information Matrix
1482	Hamilton2018	Spatial Random	Yield	Harvest:Cultivar	ar2(Harvest):ante(Row,2):ar2(Column)	units	-6623.005485	13274.01097	13344.52936	95.18093149	1500	LogLikelihood Converged
1483	Howlong2010	Spatial Random	Yield	Harvest:Cultivar	ar2(Harvest):ante(Row,2):ar2(Column)	units	-9350.024864	18784.04973	19007.20498	120.0023611	2016	LogLikelihood Converged
1484	Howlong2011	Spatial Random	Yield	Harvest:Cultivar	ar2(Harvest):ante(Row,2):ar2(Column)	units	-10470.93972	21039.87945	21306.93335	91.27725938	2304	LogLikelihood Converged
1485	Howlong2012	Spatial Random	Yield	Harvest:Cultivar	ar2(Harvest):ante(Row,2):ar2(Column)	units	-9884.826656	19789.65331	19840.83347	329.4161191	1620	Singularity in Average Information Matrix
1486	Howlong2014	Spatial Random	Yield	Harvest:Cultivar	ar2(Harvest):ante(Row,2):ar2(Column)	units	-10455.72702	20995.45403	21222.63776	147.5192895	2268	LogLikelihood Converged
1487	LeongathaVIC2016	Spatial Random	Yield	Harvest:Cultivar	ar2(Harvest):ante(Row,2):ar2(Column)	units	0	58	194.2139932	0.02458347	1080	No residual variation
1488	Macarthur2019	Spatial Random	Yield	Harvest:Cultivar	ar2(Harvest):ante(Row,2):ar2(Column)	units	-6390.579386	12809.15877	12878.6699	111.5607392	1406	LogLikelihood Converged
1489	MtGambier2016	Spatial Random	Yield	Harvest:Cultivar	ar2(Harvest):ante(Row,2):ar2(Column)	units	-8423.107663	16862.21533	16903.63148	60.50559498	2016	LogLikelihood Converged
1490	Shepparton2008	Spatial Random	Yield	Harvest:Cultivar	ar2(Harvest):ante(Row,2):ar2(Column)	units	-6204.422067	12460.84413	12587.49251	167.446214	1296	Singularity in Average Information Matrix
1491	SmithtonTAS2017	Spatial Random	Yield	Harvest:Cultivar	ar2(Harvest):ante(Row,2):ar2(Column)	units	-9571.587977	19169.17595	19237.71713	227.2095658	1920	LogLikelihood Converged
1492	Terang2018	Spatial Random	Yield	Harvest:Cultivar	ar2(Harvest):ante(Row,2):ar2(Column)	units	-12364.25098	24816.50196	25062.98564	96.61762777	2688	LogLikelihood Converged
1493	TimboonVIC2015	Spatial Random	Yield	Harvest:Cultivar	ar2(Harvest):ante(Row,2):ar2(Column)	units	-11239.37617	22506.75233	22584.56426	109.7184386	2560	LogLikelihood Converged
1494	TongalaVIC2015	Spatial Random	Yield	Harvest:Cultivar	ar2(Harvest):ante(Row,2):ar2(Column)	units	-16387.01093	32826.02186	32979.33223	99.11656307	3584	LogLikelihood Converged
1495	Warrnambool2020	Spatial Random	Yield	Harvest:Cultivar	ar2(Harvest):ante(Row,2):ar2(Column)	units	-7776.432841	15580.86568	15653.19341	95.04936912	1760	LogLikelihood Converged
1496	Ballarat2013	Spatial Random	Yield	Harvest:Cultivar	ar2(Harvest):ante(Row,2):ar3(Column)	units	-13796.83312	27699.66624	27997.77105	281.9298094	2720	Singularity in Average Information Matrix
1497	Ballarat2017	Spatial Random	Yield	Harvest:Cultivar	ar2(Harvest):ante(Row,2):ar3(Column)	units	-10940.19791	21964.39581	22193.51835	120.9041052	2464	LogLikelihood Converged
1498	Ballarat2019	Spatial Random	Yield	Harvest:Cultivar	ar2(Harvest):ante(Row,2):ar3(Column)	units	0	48	164.8563468	233.3064422	1288	No residual variation
1499	Casterton2012	Spatial Random	Yield	Harvest:Cultivar	ar2(Harvest):ante(Row,2):ar3(Column)	units	0	186	#NAME?	0	1920	Unable invert R or G [US?] matrix
1500	CressyTAS2012	Spatial Random	Yield	Harvest:Cultivar	ar2(Harvest):ante(Row,2):ar3(Column)	units	0	30	109.0859759	215.3887525	1920	No residual variation
1501	CressyTAS2014	Spatial Random	Yield	Harvest:Cultivar	ar2(Harvest):ante(Row,2):ar3(Column)	units	-8806.933556	17667.86711	17810.22187	120.4360469	1920	LogLikelihood Converged
1502	EllinbankVIC2015	Spatial Random	Yield	Harvest:Cultivar	ar2(Harvest):ante(Row,2):ar3(Column)	units	NA	NA	NA	NA	NA	Other
1503	ElliottTAS2015	Spatial Random	Yield	Harvest:Cultivar	ar2(Harvest):ante(Row,2):ar3(Column)	units	-14577.14043	29228.28086	29441.32339	165.087975	3120	LogLikelihood Converged
1504	GlenThompson2020	Spatial Random	Yield	Harvest:Cultivar	ar2(Harvest):ante(Row,2):ar3(Column)	units	-5502.879129	11095.75826	11309.3468	96.24400798	1140	Singularity in Average Information Matrix
1505	Hamilton2018	Spatial Random	Yield	Harvest:Cultivar	ar2(Harvest):ante(Row,2):ar3(Column)	units	0	30	105.5554142	76.73857589	1500	No residual variation
1506	Howlong2010	Spatial Random	Yield	Harvest:Cultivar	ar2(Harvest):ante(Row,2):ar3(Column)	units	-9349.140405	18784.28081	19012.74929	118.6286127	2016	Singularity in Average Information Matrix
1507	Howlong2011	Spatial Random	Yield	Harvest:Cultivar	ar2(Harvest):ante(Row,2):ar3(Column)	units	-10492.59587	21069.19174	21298.09508	97.31683112	2304	Singularity in Average Information Matrix
1508	Howlong2012	Spatial Random	Yield	Harvest:Cultivar	ar2(Harvest):ante(Row,2):ar3(Column)	units	-10130.31594	20274.63187	20310.45799	296.0659223	1620	Singularity in Average Information Matrix
1509	Howlong2014	Spatial Random	Yield	Harvest:Cultivar	ar2(Harvest):ante(Row,2):ar3(Column)	units	-10455.03129	20996.06258	21228.65544	147.53107	2268	Singularity in Average Information Matrix
1510	LeongathaVIC2016	Spatial Random	Yield	Harvest:Cultivar	ar2(Harvest):ante(Row,2):ar3(Column)	units	-5525.895887	11111.79177	11252.7028	29.83167289	1080	LogLikelihood Converged
1511	Macarthur2019	Spatial Random	Yield	Harvest:Cultivar	ar2(Harvest):ante(Row,2):ar3(Column)	units	-6390.536578	12811.07316	12885.54936	111.42157	1406	LogLikelihood Converged
1512	MtGambier2016	Spatial Random	Yield	Harvest:Cultivar	ar2(Harvest):ante(Row,2):ar3(Column)	units	-8419.693125	16857.38625	16903.97942	9.472277504	2016	LogLikelihood Converged
1513	Shepparton2008	Spatial Random	Yield	Harvest:Cultivar	ar2(Harvest):ante(Row,2):ar3(Column)	units	-6427.544997	12905.08999	13026.86728	151.0170495	1296	Singularity in Average Information Matrix
1514	SmithtonTAS2017	Spatial Random	Yield	Harvest:Cultivar	ar2(Harvest):ante(Row,2):ar3(Column)	units	0	30	109.0859759	214.4409169	1920	No residual variation
1515	Terang2018	Spatial Random	Yield	Harvest:Cultivar	ar2(Harvest):ante(Row,2):ar3(Column)	units	-12364.19361	24818.38722	25070.47281	95.83742879	2688	LogLikelihood Converged
1516	TimboonVIC2015	Spatial Random	Yield	Harvest:Cultivar	ar2(Harvest):ante(Row,2):ar3(Column)	units	-11238.4804	22506.9608	22590.33072	106.1297309	2560	LogLikelihood Converged
1517	TongalaVIC2015	Spatial Random	Yield	Harvest:Cultivar	ar2(Harvest):ante(Row,2):ar3(Column)	units	-16382.47396	32818.94792	32978.15484	97.68364787	3584	LogLikelihood Converged
1518	Warrnambool2020	Spatial Random	Yield	Harvest:Cultivar	ar2(Harvest):ante(Row,2):ar3(Column)	units	0	30	107.4939896	195.2070805	1760	No residual variation
1519	Ballarat2013	Spatial Random	Yield	Harvest:Cultivar	ar2(Harvest):ante(Row,2):ante(Column,1)	units	NA	NA	NA	NA	NA	Other
1520	Ballarat2017	Spatial Random	Yield	Harvest:Cultivar	ar2(Harvest):ante(Row,2):ante(Column,1)	units	NA	NA	NA	NA	NA	Other
1521	Ballarat2019	Spatial Random	Yield	Harvest:Cultivar	ar2(Harvest):ante(Row,2):ante(Column,1)	units	-6263.450547	12564.90109	12657.41237	276.1935986	1288	Singularity in Average Information Matrix
1522	Casterton2012	Spatial Random	Yield	Harvest:Cultivar	ar2(Harvest):ante(Row,2):ante(Column,1)	units	NA	NA	NA	NA	NA	Other
1523	CressyTAS2012	Spatial Random	Yield	Harvest:Cultivar	ar2(Harvest):ante(Row,2):ante(Column,1)	units	NA	NA	NA	NA	NA	Other
1524	CressyTAS2014	Spatial Random	Yield	Harvest:Cultivar	ar2(Harvest):ante(Row,2):ante(Column,1)	units	NA	NA	NA	NA	NA	Other
1525	EllinbankVIC2015	Spatial Random	Yield	Harvest:Cultivar	ar2(Harvest):ante(Row,2):ante(Column,1)	units	NA	NA	NA	NA	NA	Other
1526	ElliottTAS2015	Spatial Random	Yield	Harvest:Cultivar	ar2(Harvest):ante(Row,2):ante(Column,1)	units	NA	NA	NA	NA	NA	Other
1527	GlenThompson2020	Spatial Random	Yield	Harvest:Cultivar	ar2(Harvest):ante(Row,2):ante(Column,1)	units	NA	NA	NA	NA	NA	Other
1528	Hamilton2018	Spatial Random	Yield	Harvest:Cultivar	ar2(Harvest):ante(Row,2):ante(Column,1)	units	NA	NA	NA	NA	NA	Other
1529	Howlong2010	Spatial Random	Yield	Harvest:Cultivar	ar2(Harvest):ante(Row,2):ante(Column,1)	units	NA	NA	NA	NA	NA	Other
1530	Howlong2011	Spatial Random	Yield	Harvest:Cultivar	ar2(Harvest):ante(Row,2):ante(Column,1)	units	NA	NA	NA	NA	NA	Other
1531	Howlong2012	Spatial Random	Yield	Harvest:Cultivar	ar2(Harvest):ante(Row,2):ante(Column,1)	units	NA	NA	NA	NA	NA	Other
1532	Howlong2014	Spatial Random	Yield	Harvest:Cultivar	ar2(Harvest):ante(Row,2):ante(Column,1)	units	NA	NA	NA	NA	NA	Other
1533	LeongathaVIC2016	Spatial Random	Yield	Harvest:Cultivar	ar2(Harvest):ante(Row,2):ante(Column,1)	units	NA	NA	NA	NA	NA	Other
1534	Macarthur2019	Spatial Random	Yield	Harvest:Cultivar	ar2(Harvest):ante(Row,2):ante(Column,1)	units	NA	NA	NA	NA	NA	Other
1535	MtGambier2016	Spatial Random	Yield	Harvest:Cultivar	ar2(Harvest):ante(Row,2):ante(Column,1)	units	NA	NA	NA	NA	NA	Other
1536	Shepparton2008	Spatial Random	Yield	Harvest:Cultivar	ar2(Harvest):ante(Row,2):ante(Column,1)	units	NA	NA	NA	NA	NA	Other
1537	SmithtonTAS2017	Spatial Random	Yield	Harvest:Cultivar	ar2(Harvest):ante(Row,2):ante(Column,1)	units	NA	NA	NA	NA	NA	Other
1538	Terang2018	Spatial Random	Yield	Harvest:Cultivar	ar2(Harvest):ante(Row,2):ante(Column,1)	units	NA	NA	NA	NA	NA	Other
1539	TimboonVIC2015	Spatial Random	Yield	Harvest:Cultivar	ar2(Harvest):ante(Row,2):ante(Column,1)	units	NA	NA	NA	NA	NA	Other
1540	TongalaVIC2015	Spatial Random	Yield	Harvest:Cultivar	ar2(Harvest):ante(Row,2):ante(Column,1)	units	NA	NA	NA	NA	NA	Other
1541	Warrnambool2020	Spatial Random	Yield	Harvest:Cultivar	ar2(Harvest):ante(Row,2):ante(Column,1)	units	NA	NA	NA	NA	NA	Other
1542	Ballarat2013	Spatial Random	Yield	Harvest:Cultivar	ar2(Harvest):ante(Row,2):ante(Column,2)	units	NA	NA	NA	NA	NA	Other
1543	Ballarat2017	Spatial Random	Yield	Harvest:Cultivar	ar2(Harvest):ante(Row,2):ante(Column,2)	units	NA	NA	NA	NA	NA	Other
1544	Ballarat2019	Spatial Random	Yield	Harvest:Cultivar	ar2(Harvest):ante(Row,2):ante(Column,2)	units	-6262.047251	12576.0945	12702.68888	275.2019199	1288	Singularity in Average Information Matrix
1545	Casterton2012	Spatial Random	Yield	Harvest:Cultivar	ar2(Harvest):ante(Row,2):ante(Column,2)	units	NA	NA	NA	NA	NA	Other
1546	CressyTAS2012	Spatial Random	Yield	Harvest:Cultivar	ar2(Harvest):ante(Row,2):ante(Column,2)	units	NA	NA	NA	NA	NA	Other
1547	CressyTAS2014	Spatial Random	Yield	Harvest:Cultivar	ar2(Harvest):ante(Row,2):ante(Column,2)	units	NA	NA	NA	NA	NA	Other
1548	EllinbankVIC2015	Spatial Random	Yield	Harvest:Cultivar	ar2(Harvest):ante(Row,2):ante(Column,2)	units	NA	NA	NA	NA	NA	Other
1549	ElliottTAS2015	Spatial Random	Yield	Harvest:Cultivar	ar2(Harvest):ante(Row,2):ante(Column,2)	units	NA	NA	NA	NA	NA	Other
1550	GlenThompson2020	Spatial Random	Yield	Harvest:Cultivar	ar2(Harvest):ante(Row,2):ante(Column,2)	units	NA	NA	NA	NA	NA	Other
1551	Hamilton2018	Spatial Random	Yield	Harvest:Cultivar	ar2(Harvest):ante(Row,2):ante(Column,2)	units	NA	NA	NA	NA	NA	Other
1552	Howlong2010	Spatial Random	Yield	Harvest:Cultivar	ar2(Harvest):ante(Row,2):ante(Column,2)	units	NA	NA	NA	NA	NA	Other
1553	Howlong2011	Spatial Random	Yield	Harvest:Cultivar	ar2(Harvest):ante(Row,2):ante(Column,2)	units	NA	NA	NA	NA	NA	Other
1554	Howlong2012	Spatial Random	Yield	Harvest:Cultivar	ar2(Harvest):ante(Row,2):ante(Column,2)	units	NA	NA	NA	NA	NA	Other
1555	Howlong2014	Spatial Random	Yield	Harvest:Cultivar	ar2(Harvest):ante(Row,2):ante(Column,2)	units	NA	NA	NA	NA	NA	Other
1556	LeongathaVIC2016	Spatial Random	Yield	Harvest:Cultivar	ar2(Harvest):ante(Row,2):ante(Column,2)	units	NA	NA	NA	NA	NA	Other
1557	Macarthur2019	Spatial Random	Yield	Harvest:Cultivar	ar2(Harvest):ante(Row,2):ante(Column,2)	units	NA	NA	NA	NA	NA	Other
1558	MtGambier2016	Spatial Random	Yield	Harvest:Cultivar	ar2(Harvest):ante(Row,2):ante(Column,2)	units	NA	NA	NA	NA	NA	Other
1559	Shepparton2008	Spatial Random	Yield	Harvest:Cultivar	ar2(Harvest):ante(Row,2):ante(Column,2)	units	-6359.784333	12777.56867	12918.83031	300.4626651	1296	Singularity in Average Information Matrix
1560	SmithtonTAS2017	Spatial Random	Yield	Harvest:Cultivar	ar2(Harvest):ante(Row,2):ante(Column,2)	units	NA	NA	NA	NA	NA	Other
1561	Terang2018	Spatial Random	Yield	Harvest:Cultivar	ar2(Harvest):ante(Row,2):ante(Column,2)	units	NA	NA	NA	NA	NA	Other
1562	TimboonVIC2015	Spatial Random	Yield	Harvest:Cultivar	ar2(Harvest):ante(Row,2):ante(Column,2)	units	NA	NA	NA	NA	NA	Other
1563	TongalaVIC2015	Spatial Random	Yield	Harvest:Cultivar	ar2(Harvest):ante(Row,2):ante(Column,2)	units	NA	NA	NA	NA	NA	Other
1564	Warrnambool2020	Spatial Random	Yield	Harvest:Cultivar	ar2(Harvest):ante(Row,2):ante(Column,2)	units	NA	NA	NA	NA	NA	Other
1565	Ballarat2013	Spatial Random	Yield	Harvest:Cultivar	ar2(Harvest):ante(Row,2):ante(Column,3)	units	NA	NA	NA	NA	NA	Other
1566	Ballarat2017	Spatial Random	Yield	Harvest:Cultivar	ar2(Harvest):ante(Row,2):ante(Column,3)	units	NA	NA	NA	NA	NA	Other
1567	Ballarat2019	Spatial Random	Yield	Harvest:Cultivar	ar2(Harvest):ante(Row,2):ante(Column,3)	units	-6261.5452	12589.0904	12749.76788	274.7807742	1288	Singularity in Average Information Matrix
1568	Casterton2012	Spatial Random	Yield	Harvest:Cultivar	ar2(Harvest):ante(Row,2):ante(Column,3)	units	NA	NA	NA	NA	NA	Other
1569	CressyTAS2012	Spatial Random	Yield	Harvest:Cultivar	ar2(Harvest):ante(Row,2):ante(Column,3)	units	NA	NA	NA	NA	NA	Other
1570	CressyTAS2014	Spatial Random	Yield	Harvest:Cultivar	ar2(Harvest):ante(Row,2):ante(Column,3)	units	NA	NA	NA	NA	NA	Other
1571	EllinbankVIC2015	Spatial Random	Yield	Harvest:Cultivar	ar2(Harvest):ante(Row,2):ante(Column,3)	units	NA	NA	NA	NA	NA	Other
1572	ElliottTAS2015	Spatial Random	Yield	Harvest:Cultivar	ar2(Harvest):ante(Row,2):ante(Column,3)	units	NA	NA	NA	NA	NA	Other
1573	GlenThompson2020	Spatial Random	Yield	Harvest:Cultivar	ar2(Harvest):ante(Row,2):ante(Column,3)	units	NA	NA	NA	NA	NA	Other
1574	Hamilton2018	Spatial Random	Yield	Harvest:Cultivar	ar2(Harvest):ante(Row,2):ante(Column,3)	units	NA	NA	NA	NA	NA	Other
1575	Howlong2010	Spatial Random	Yield	Harvest:Cultivar	ar2(Harvest):ante(Row,2):ante(Column,3)	units	NA	NA	NA	NA	NA	Other
1576	Howlong2011	Spatial Random	Yield	Harvest:Cultivar	ar2(Harvest):ante(Row,2):ante(Column,3)	units	NA	NA	NA	NA	NA	Other
1577	Howlong2012	Spatial Random	Yield	Harvest:Cultivar	ar2(Harvest):ante(Row,2):ante(Column,3)	units	NA	NA	NA	NA	NA	Other
1578	Howlong2014	Spatial Random	Yield	Harvest:Cultivar	ar2(Harvest):ante(Row,2):ante(Column,3)	units	NA	NA	NA	NA	NA	Other
1579	LeongathaVIC2016	Spatial Random	Yield	Harvest:Cultivar	ar2(Harvest):ante(Row,2):ante(Column,3)	units	NA	NA	NA	NA	NA	Other
1580	Macarthur2019	Spatial Random	Yield	Harvest:Cultivar	ar2(Harvest):ante(Row,2):ante(Column,3)	units	NA	NA	NA	NA	NA	Other
1581	MtGambier2016	Spatial Random	Yield	Harvest:Cultivar	ar2(Harvest):ante(Row,2):ante(Column,3)	units	NA	NA	NA	NA	NA	Other
1582	Shepparton2008	Spatial Random	Yield	Harvest:Cultivar	ar2(Harvest):ante(Row,2):ante(Column,3)	units	-6355.643581	12785.28716	12965.51754	297.8030103	1296	Singularity in Average Information Matrix
1583	SmithtonTAS2017	Spatial Random	Yield	Harvest:Cultivar	ar2(Harvest):ante(Row,2):ante(Column,3)	units	NA	NA	NA	NA	NA	Other
1584	Terang2018	Spatial Random	Yield	Harvest:Cultivar	ar2(Harvest):ante(Row,2):ante(Column,3)	units	NA	NA	NA	NA	NA	Other
1585	TimboonVIC2015	Spatial Random	Yield	Harvest:Cultivar	ar2(Harvest):ante(Row,2):ante(Column,3)	units	NA	NA	NA	NA	NA	Other
1586	TongalaVIC2015	Spatial Random	Yield	Harvest:Cultivar	ar2(Harvest):ante(Row,2):ante(Column,3)	units	NA	NA	NA	NA	NA	Other
1587	Warrnambool2020	Spatial Random	Yield	Harvest:Cultivar	ar2(Harvest):ante(Row,2):ante(Column,3)	units	NA	NA	NA	NA	NA	Other
1588	Ballarat2013	Spatial Random	Yield	Harvest:Cultivar	ar2(Harvest):ante(Row,3):ar1(Column)	units	-13795.35314	27738.70627	28154.92808	220.5901459	2720	Singularity in Average Information Matrix
1589	Ballarat2017	Spatial Random	Yield	Harvest:Cultivar	ar2(Harvest):ante(Row,3):ar1(Column)	units	-11668.03497	23420.06995	23649.19248	169.4381138	2464	Singularity in Average Information Matrix
1590	Ballarat2019	Spatial Random	Yield	Harvest:Cultivar	ar2(Harvest):ante(Row,3):ar1(Column)	units	-5993.66966	12035.33932	12152.19567	128.7359226	1288	LogLikelihood Converged
1591	Casterton2012	Spatial Random	Yield	Harvest:Cultivar	ar2(Harvest):ante(Row,3):ar1(Column)	units	0	236	#NAME?	0	1920	Unable invert R or G [US?] matrix
1592	CressyTAS2012	Spatial Random	Yield	Harvest:Cultivar	ar2(Harvest):ante(Row,3):ar1(Column)	units	-8981.494828	17990.98966	18064.80323	146.4478066	1920	LogLikelihood Converged
1593	CressyTAS2014	Spatial Random	Yield	Harvest:Cultivar	ar2(Harvest):ante(Row,3):ar1(Column)	units	-8800.834938	17659.66988	17812.56943	121.6929319	1920	LogLikelihood Converged
1594	EllinbankVIC2015	Spatial Random	Yield	Harvest:Cultivar	ar2(Harvest):ante(Row,3):ar1(Column)	units	NA	NA	NA	NA	NA	Other
1595	ElliottTAS2015	Spatial Random	Yield	Harvest:Cultivar	ar2(Harvest):ante(Row,3):ar1(Column)	units	-14562.35205	29214.7041	29473.80988	159.8730221	3120	LogLikelihood Converged
1596	GlenThompson2020	Spatial Random	Yield	Harvest:Cultivar	ar2(Harvest):ante(Row,3):ar1(Column)	units	-5540.782438	11195.56488	11466.11037	101.3563859	1140	Singularity in Average Information Matrix
1597	Hamilton2018	Spatial Random	Yield	Harvest:Cultivar	ar2(Harvest):ante(Row,3):ar1(Column)	units	-6622.991925	13273.98385	13344.50224	96.35606775	1500	LogLikelihood Converged
1598	Howlong2010	Spatial Random	Yield	Harvest:Cultivar	ar2(Harvest):ante(Row,3):ar1(Column)	units	-9339.626083	18777.25217	19037.59996	120.109551	2016	Singularity in Average Information Matrix
1599	Howlong2011	Spatial Random	Yield	Harvest:Cultivar	ar2(Harvest):ante(Row,3):ar1(Column)	units	-10598.58469	21303.16939	21592.02361	100.2731217	2304	Singularity in Average Information Matrix
1600	Howlong2012	Spatial Random	Yield	Harvest:Cultivar	ar2(Harvest):ante(Row,3):ar1(Column)	units	-7876.627842	15811.25568	15959.67815	90.089645	1620	Singularity in Average Information Matrix
1601	Howlong2014	Spatial Random	Yield	Harvest:Cultivar	ar2(Harvest):ante(Row,3):ar1(Column)	units	-10442.28885	20986.57771	21262.44367	132.2832049	2268	Singularity in Average Information Matrix
1602	LeongathaVIC2016	Spatial Random	Yield	Harvest:Cultivar	ar2(Harvest):ante(Row,3):ar1(Column)	units	0	68	227.6991644	0.020199134	1080	No residual variation
1603	Macarthur2019	Spatial Random	Yield	Harvest:Cultivar	ar2(Harvest):ante(Row,3):ar1(Column)	units	-6391.927853	12811.85571	12881.36683	119.4675479	1406	LogLikelihood Converged
1604	MtGambier2016	Spatial Random	Yield	Harvest:Cultivar	ar2(Harvest):ante(Row,3):ar1(Column)	units	-8444.609402	16903.2188	16939.45793	143.889591	2016	LogLikelihood Converged
1605	Shepparton2008	Spatial Random	Yield	Harvest:Cultivar	ar2(Harvest):ante(Row,3):ar1(Column)	units	-6377.767335	12811.53467	12947.92523	205.1114331	1296	Singularity in Average Information Matrix
1606	SmithtonTAS2017	Spatial Random	Yield	Harvest:Cultivar	ar2(Harvest):ante(Row,3):ar1(Column)	units	-9571.701406	19171.40281	19245.21639	228.4425656	1920	LogLikelihood Converged
1607	Terang2018	Spatial Random	Yield	Harvest:Cultivar	ar2(Harvest):ante(Row,3):ar1(Column)	units	-12359.82743	24825.65486	25122.55566	110.1182659	2688	LogLikelihood Converged
1608	TimboonVIC2015	Spatial Random	Yield	Harvest:Cultivar	ar2(Harvest):ante(Row,3):ar1(Column)	units	-11242.26836	22512.53673	22590.34866	115.6959268	2560	LogLikelihood Converged
1609	TongalaVIC2015	Spatial Random	Yield	Harvest:Cultivar	ar2(Harvest):ante(Row,3):ar1(Column)	units	-16385.33055	32830.6611	33007.55768	104.8159435	3584	LogLikelihood Converged
1610	Warrnambool2020	Spatial Random	Yield	Harvest:Cultivar	ar2(Harvest):ante(Row,3):ar1(Column)	units	-7778.33847	15584.67694	15657.00466	117.9459564	1760	LogLikelihood Converged
1611	Ballarat2013	Spatial Random	Yield	Harvest:Cultivar	ar2(Harvest):ante(Row,3):ar2(Column)	units	-13782.97089	27713.94177	28130.16358	226.0072599	2720	LogLikelihood Converged
1612	Ballarat2017	Spatial Random	Yield	Harvest:Cultivar	ar2(Harvest):ante(Row,3):ar2(Column)	units	-10936.00347	21976.00693	22259.68246	112.9133241	2464	LogLikelihood Converged
1613	Ballarat2019	Spatial Random	Yield	Harvest:Cultivar	ar2(Harvest):ante(Row,3):ar2(Column)	units	-5982.262421	12016.52484	12143.11922	116.4860605	1288	LogLikelihood Converged
1614	Casterton2012	Spatial Random	Yield	Harvest:Cultivar	ar2(Harvest):ante(Row,3):ar2(Column)	units	0	238	#NAME?	0	1920	Unable invert R or G [US?] matrix
1615	CressyTAS2012	Spatial Random	Yield	Harvest:Cultivar	ar2(Harvest):ante(Row,3):ar2(Column)	units	-8981.477719	17992.95544	18072.04141	147.0143788	1920	LogLikelihood Converged
1616	CressyTAS2014	Spatial Random	Yield	Harvest:Cultivar	ar2(Harvest):ante(Row,3):ar2(Column)	units	-8801.375195	17660.75039	17813.64994	123.4677831	1920	Singularity in Average Information Matrix
1617	EllinbankVIC2015	Spatial Random	Yield	Harvest:Cultivar	ar2(Harvest):ante(Row,3):ar2(Column)	units	-12449.47569	25078.95139	25584.41691	88.61297832	2816	Singularity in Average Information Matrix
1618	ElliottTAS2015	Spatial Random	Yield	Harvest:Cultivar	ar2(Harvest):ante(Row,3):ar2(Column)	units	-14565.66234	29221.32469	29480.43047	153.4206546	3120	Singularity in Average Information Matrix
1619	GlenThompson2020	Spatial Random	Yield	Harvest:Cultivar	ar2(Harvest):ante(Row,3):ar2(Column)	units	-5555.241239	11222.48248	11488.28156	126.9121058	1140	Singularity in Average Information Matrix
1620	Hamilton2018	Spatial Random	Yield	Harvest:Cultivar	ar2(Harvest):ante(Row,3):ar2(Column)	units	-6622.956485	13275.91297	13351.46838	95.00943279	1500	LogLikelihood Converged
1621	Howlong2010	Spatial Random	Yield	Harvest:Cultivar	ar2(Harvest):ante(Row,3):ar2(Column)	units	-9336.648661	18773.29732	19038.95834	127.2269818	2016	LogLikelihood Converged
1622	Howlong2011	Spatial Random	Yield	Harvest:Cultivar	ar2(Harvest):ante(Row,3):ar2(Column)	units	-10762.79015	21623.58031	21890.6342	106.712572	2304	Singularity in Average Information Matrix
1623	Howlong2012	Spatial Random	Yield	Harvest:Cultivar	ar2(Harvest):ante(Row,3):ar2(Column)	units	NA	NA	NA	NA	NA	Other
1624	Howlong2014	Spatial Random	Yield	Harvest:Cultivar	ar2(Harvest):ante(Row,3):ar2(Column)	units	-10439.52248	20983.04497	21264.32006	134.0376533	2268	LogLikelihood Converged
1625	LeongathaVIC2016	Spatial Random	Yield	Harvest:Cultivar	ar2(Harvest):ante(Row,3):ar2(Column)	units	-5534.767396	11137.53479	11297.23396	155.311076	1080	LogLikelihood Converged
1626	Macarthur2019	Spatial Random	Yield	Harvest:Cultivar	ar2(Harvest):ante(Row,3):ar2(Column)	units	-6390.56306	12811.12612	12885.60233	111.5180725	1406	LogLikelihood Converged
1627	MtGambier2016	Spatial Random	Yield	Harvest:Cultivar	ar2(Harvest):ante(Row,3):ar2(Column)	units	-8423.107663	16862.21533	16903.63148	60.50559498	2016	LogLikelihood Converged
1628	Shepparton2008	Spatial Random	Yield	Harvest:Cultivar	ar2(Harvest):ante(Row,3):ar2(Column)	units	-6209.746774	12483.49355	12639.36847	167.7797691	1296	Singularity in Average Information Matrix
1629	SmithtonTAS2017	Spatial Random	Yield	Harvest:Cultivar	ar2(Harvest):ante(Row,3):ar2(Column)	units	-9571.380314	19170.76063	19244.57421	227.9332637	1920	LogLikelihood Converged
1630	Terang2018	Spatial Random	Yield	Harvest:Cultivar	ar2(Harvest):ante(Row,3):ar2(Column)	units	-12355.05966	24818.11932	25120.62203	106.8076804	2688	LogLikelihood Converged
1631	TimboonVIC2015	Spatial Random	Yield	Harvest:Cultivar	ar2(Harvest):ante(Row,3):ar2(Column)	units	-11238.5864	22507.17279	22590.54272	108.6799629	2560	LogLikelihood Converged
1632	TongalaVIC2015	Spatial Random	Yield	Harvest:Cultivar	ar2(Harvest):ante(Row,3):ar2(Column)	units	-16384.17784	32830.35568	33013.14882	102.3803811	3584	LogLikelihood Converged
1633	Warrnambool2020	Spatial Random	Yield	Harvest:Cultivar	ar2(Harvest):ante(Row,3):ar2(Column)	units	-7774.693378	15579.38676	15656.88075	100.2338229	1760	LogLikelihood Converged
1634	Ballarat2013	Spatial Random	Yield	Harvest:Cultivar	ar2(Harvest):ante(Row,3):ar3(Column)	units	-13783.04912	27714.09824	28130.32005	211.3394782	2720	Singularity in Average Information Matrix
1635	Ballarat2017	Spatial Random	Yield	Harvest:Cultivar	ar2(Harvest):ante(Row,3):ar3(Column)	units	-10943.17102	21982.34203	22244.19636	109.567921	2464	Singularity in Average Information Matrix
1636	Ballarat2019	Spatial Random	Yield	Harvest:Cultivar	ar2(Harvest):ante(Row,3):ar3(Column)	units	0	56	192.3324046	224.9586138	1288	No residual variation
1637	Casterton2012	Spatial Random	Yield	Harvest:Cultivar	ar2(Harvest):ante(Row,3):ar3(Column)	units	0	240	#NAME?	0	1920	Unable invert R or G [US?] matrix
1638	CressyTAS2012	Spatial Random	Yield	Harvest:Cultivar	ar2(Harvest):ante(Row,3):ar3(Column)	units	0	32	116.3583743	215.0318965	1920	No residual variation
1639	CressyTAS2014	Spatial Random	Yield	Harvest:Cultivar	ar2(Harvest):ante(Row,3):ar3(Column)	units	-8799.167445	17660.33489	17823.77924	126.6915174	1920	LogLikelihood Converged
1640	EllinbankVIC2015	Spatial Random	Yield	Harvest:Cultivar	ar2(Harvest):ante(Row,3):ar3(Column)	units	NA	NA	NA	NA	NA	Other
1641	ElliottTAS2015	Spatial Random	Yield	Harvest:Cultivar	ar2(Harvest):ante(Row,3):ar3(Column)	units	-14560.3802	29212.7604	29477.62409	161.669862	3120	LogLikelihood Converged
1642	GlenThompson2020	Spatial Random	Yield	Harvest:Cultivar	ar2(Harvest):ante(Row,3):ar3(Column)	units	-5539.59727	11205.19454	11504.2185	151.8594785	1140	Singularity in Average Information Matrix
1643	Hamilton2018	Spatial Random	Yield	Harvest:Cultivar	ar2(Harvest):ante(Row,3):ar3(Column)	units	-6618.996643	13267.99329	13343.5487	80.33449318	1500	LogLikelihood Converged
1644	Howlong2010	Spatial Random	Yield	Harvest:Cultivar	ar2(Harvest):ante(Row,3):ar3(Column)	units	-9348.674337	18797.34867	19063.00969	120.8260708	2016	Singularity in Average Information Matrix
1645	Howlong2011	Spatial Random	Yield	Harvest:Cultivar	ar2(Harvest):ante(Row,3):ar3(Column)	units	-10690.14872	21474.29745	21730.45119	110.1043369	2304	Singularity in Average Information Matrix
1646	Howlong2012	Spatial Random	Yield	Harvest:Cultivar	ar2(Harvest):ante(Row,3):ar3(Column)	units	NA	NA	NA	NA	NA	Other
1647	Howlong2014	Spatial Random	Yield	Harvest:Cultivar	ar2(Harvest):ante(Row,3):ar3(Column)	units	-10700.99293	21487.98585	21720.57872	128.4651627	2268	Singularity in Average Information Matrix
1648	LeongathaVIC2016	Spatial Random	Yield	Harvest:Cultivar	ar2(Harvest):ante(Row,3):ar3(Column)	units	-5521.115845	11112.23169	11276.62789	91.5327135	1080	LogLikelihood Converged
1649	Macarthur2019	Spatial Random	Yield	Harvest:Cultivar	ar2(Harvest):ante(Row,3):ar3(Column)	units	-6390.52296	12813.04592	12892.48721	111.6469633	1406	LogLikelihood Converged
1650	MtGambier2016	Spatial Random	Yield	Harvest:Cultivar	ar2(Harvest):ante(Row,3):ar3(Column)	units	-8419.693125	16857.38625	16903.97942	9.472277504	2016	LogLikelihood Converged
1651	Shepparton2008	Spatial Random	Yield	Harvest:Cultivar	ar2(Harvest):ante(Row,3):ar3(Column)	units	-6305.649678	12677.29936	12838.04537	170.1191254	1296	Singularity in Average Information Matrix
1652	SmithtonTAS2017	Spatial Random	Yield	Harvest:Cultivar	ar2(Harvest):ante(Row,3):ar3(Column)	units	-9567.219523	19164.43905	19243.52502	245.2140083	1920	LogLikelihood Converged
1653	Terang2018	Spatial Random	Yield	Harvest:Cultivar	ar2(Harvest):ante(Row,3):ar3(Column)	units	-12355.0534	24820.1068	25128.21141	107.3756745	2688	LogLikelihood Converged
1654	TimboonVIC2015	Spatial Random	Yield	Harvest:Cultivar	ar2(Harvest):ante(Row,3):ar3(Column)	units	-11237.49913	22506.99825	22595.92617	103.58926	2560	LogLikelihood Converged
1655	TongalaVIC2015	Spatial Random	Yield	Harvest:Cultivar	ar2(Harvest):ante(Row,3):ar3(Column)	units	-16379.22311	32822.44622	33011.1359	100.0683073	3584	LogLikelihood Converged
1656	Warrnambool2020	Spatial Random	Yield	Harvest:Cultivar	ar2(Harvest):ante(Row,3):ar3(Column)	units	0	32	114.6602556	195.3814169	1760	No residual variation
1657	Ballarat2013	Spatial Random	Yield	Harvest:Cultivar	ar2(Harvest):ante(Row,3):ante(Column,1)	units	NA	NA	NA	NA	NA	Other
1658	Ballarat2017	Spatial Random	Yield	Harvest:Cultivar	ar2(Harvest):ante(Row,3):ante(Column,1)	units	NA	NA	NA	NA	NA	Other
1659	Ballarat2019	Spatial Random	Yield	Harvest:Cultivar	ar2(Harvest):ante(Row,3):ante(Column,1)	units	-6261.476936	12568.95387	12680.94121	274.7976117	1288	Singularity in Average Information Matrix
1660	Casterton2012	Spatial Random	Yield	Harvest:Cultivar	ar2(Harvest):ante(Row,3):ante(Column,1)	units	NA	NA	NA	NA	NA	Other
1661	CressyTAS2012	Spatial Random	Yield	Harvest:Cultivar	ar2(Harvest):ante(Row,3):ante(Column,1)	units	NA	NA	NA	NA	NA	Other
1662	CressyTAS2014	Spatial Random	Yield	Harvest:Cultivar	ar2(Harvest):ante(Row,3):ante(Column,1)	units	NA	NA	NA	NA	NA	Other
1663	EllinbankVIC2015	Spatial Random	Yield	Harvest:Cultivar	ar2(Harvest):ante(Row,3):ante(Column,1)	units	NA	NA	NA	NA	NA	Other
1664	ElliottTAS2015	Spatial Random	Yield	Harvest:Cultivar	ar2(Harvest):ante(Row,3):ante(Column,1)	units	NA	NA	NA	NA	NA	Other
1665	GlenThompson2020	Spatial Random	Yield	Harvest:Cultivar	ar2(Harvest):ante(Row,3):ante(Column,1)	units	NA	NA	NA	NA	NA	Other
1666	Hamilton2018	Spatial Random	Yield	Harvest:Cultivar	ar2(Harvest):ante(Row,3):ante(Column,1)	units	NA	NA	NA	NA	NA	Other
1667	Howlong2010	Spatial Random	Yield	Harvest:Cultivar	ar2(Harvest):ante(Row,3):ante(Column,1)	units	NA	NA	NA	NA	NA	Other
1668	Howlong2011	Spatial Random	Yield	Harvest:Cultivar	ar2(Harvest):ante(Row,3):ante(Column,1)	units	NA	NA	NA	NA	NA	Other
1669	Howlong2012	Spatial Random	Yield	Harvest:Cultivar	ar2(Harvest):ante(Row,3):ante(Column,1)	units	NA	NA	NA	NA	NA	Other
1670	Howlong2014	Spatial Random	Yield	Harvest:Cultivar	ar2(Harvest):ante(Row,3):ante(Column,1)	units	NA	NA	NA	NA	NA	Other
1671	LeongathaVIC2016	Spatial Random	Yield	Harvest:Cultivar	ar2(Harvest):ante(Row,3):ante(Column,1)	units	NA	NA	NA	NA	NA	Other
1672	Macarthur2019	Spatial Random	Yield	Harvest:Cultivar	ar2(Harvest):ante(Row,3):ante(Column,1)	units	NA	NA	NA	NA	NA	Other
1673	MtGambier2016	Spatial Random	Yield	Harvest:Cultivar	ar2(Harvest):ante(Row,3):ante(Column,1)	units	NA	NA	NA	NA	NA	Other
1674	Shepparton2008	Spatial Random	Yield	Harvest:Cultivar	ar2(Harvest):ante(Row,3):ante(Column,1)	units	NA	NA	NA	NA	NA	Other
1675	SmithtonTAS2017	Spatial Random	Yield	Harvest:Cultivar	ar2(Harvest):ante(Row,3):ante(Column,1)	units	NA	NA	NA	NA	NA	Other
1676	Terang2018	Spatial Random	Yield	Harvest:Cultivar	ar2(Harvest):ante(Row,3):ante(Column,1)	units	NA	NA	NA	NA	NA	Other
1677	TimboonVIC2015	Spatial Random	Yield	Harvest:Cultivar	ar2(Harvest):ante(Row,3):ante(Column,1)	units	NA	NA	NA	NA	NA	Other
1678	TongalaVIC2015	Spatial Random	Yield	Harvest:Cultivar	ar2(Harvest):ante(Row,3):ante(Column,1)	units	NA	NA	NA	NA	NA	Other
1679	Warrnambool2020	Spatial Random	Yield	Harvest:Cultivar	ar2(Harvest):ante(Row,3):ante(Column,1)	units	NA	NA	NA	NA	NA	Other
1680	Ballarat2013	Spatial Random	Yield	Harvest:Cultivar	ar2(Harvest):ante(Row,3):ante(Column,2)	units	NA	NA	NA	NA	NA	Other
1681	Ballarat2017	Spatial Random	Yield	Harvest:Cultivar	ar2(Harvest):ante(Row,3):ante(Column,2)	units	NA	NA	NA	NA	NA	Other
1682	Ballarat2019	Spatial Random	Yield	Harvest:Cultivar	ar2(Harvest):ante(Row,3):ante(Column,2)	units	-6260.039308	12586.07862	12746.75609	273.863859	1288	Singularity in Average Information Matrix
1683	Casterton2012	Spatial Random	Yield	Harvest:Cultivar	ar2(Harvest):ante(Row,3):ante(Column,2)	units	NA	NA	NA	NA	NA	Other
1684	CressyTAS2012	Spatial Random	Yield	Harvest:Cultivar	ar2(Harvest):ante(Row,3):ante(Column,2)	units	NA	NA	NA	NA	NA	Other
1685	CressyTAS2014	Spatial Random	Yield	Harvest:Cultivar	ar2(Harvest):ante(Row,3):ante(Column,2)	units	NA	NA	NA	NA	NA	Other
1686	EllinbankVIC2015	Spatial Random	Yield	Harvest:Cultivar	ar2(Harvest):ante(Row,3):ante(Column,2)	units	NA	NA	NA	NA	NA	Other
1687	ElliottTAS2015	Spatial Random	Yield	Harvest:Cultivar	ar2(Harvest):ante(Row,3):ante(Column,2)	units	NA	NA	NA	NA	NA	Other
1688	GlenThompson2020	Spatial Random	Yield	Harvest:Cultivar	ar2(Harvest):ante(Row,3):ante(Column,2)	units	NA	NA	NA	NA	NA	Other
1689	Hamilton2018	Spatial Random	Yield	Harvest:Cultivar	ar2(Harvest):ante(Row,3):ante(Column,2)	units	NA	NA	NA	NA	NA	Other
1690	Howlong2010	Spatial Random	Yield	Harvest:Cultivar	ar2(Harvest):ante(Row,3):ante(Column,2)	units	NA	NA	NA	NA	NA	Other
1691	Howlong2011	Spatial Random	Yield	Harvest:Cultivar	ar2(Harvest):ante(Row,3):ante(Column,2)	units	NA	NA	NA	NA	NA	Other
1692	Howlong2012	Spatial Random	Yield	Harvest:Cultivar	ar2(Harvest):ante(Row,3):ante(Column,2)	units	NA	NA	NA	NA	NA	Other
1693	Howlong2014	Spatial Random	Yield	Harvest:Cultivar	ar2(Harvest):ante(Row,3):ante(Column,2)	units	NA	NA	NA	NA	NA	Other
1694	LeongathaVIC2016	Spatial Random	Yield	Harvest:Cultivar	ar2(Harvest):ante(Row,3):ante(Column,2)	units	-5658.094987	11390.18997	11563.98024	444.0468479	1080	Singularity in Average Information Matrix
1695	Macarthur2019	Spatial Random	Yield	Harvest:Cultivar	ar2(Harvest):ante(Row,3):ante(Column,2)	units	NA	NA	NA	NA	NA	Other
1696	MtGambier2016	Spatial Random	Yield	Harvest:Cultivar	ar2(Harvest):ante(Row,3):ante(Column,2)	units	NA	NA	NA	NA	NA	Other
1697	Shepparton2008	Spatial Random	Yield	Harvest:Cultivar	ar2(Harvest):ante(Row,3):ante(Column,2)	units	NA	NA	NA	NA	NA	Other
1698	SmithtonTAS2017	Spatial Random	Yield	Harvest:Cultivar	ar2(Harvest):ante(Row,3):ante(Column,2)	units	NA	NA	NA	NA	NA	Other
1699	Terang2018	Spatial Random	Yield	Harvest:Cultivar	ar2(Harvest):ante(Row,3):ante(Column,2)	units	NA	NA	NA	NA	NA	Other
1700	TimboonVIC2015	Spatial Random	Yield	Harvest:Cultivar	ar2(Harvest):ante(Row,3):ante(Column,2)	units	NA	NA	NA	NA	NA	Other
1701	TongalaVIC2015	Spatial Random	Yield	Harvest:Cultivar	ar2(Harvest):ante(Row,3):ante(Column,2)	units	NA	NA	NA	NA	NA	Other
1702	Warrnambool2020	Spatial Random	Yield	Harvest:Cultivar	ar2(Harvest):ante(Row,3):ante(Column,2)	units	NA	NA	NA	NA	NA	Other
1703	Ballarat2013	Spatial Random	Yield	Harvest:Cultivar	ar2(Harvest):ante(Row,3):ante(Column,3)	units	NA	NA	NA	NA	NA	Other
1704	Ballarat2017	Spatial Random	Yield	Harvest:Cultivar	ar2(Harvest):ante(Row,3):ante(Column,3)	units	NA	NA	NA	NA	NA	Other
1705	Ballarat2019	Spatial Random	Yield	Harvest:Cultivar	ar2(Harvest):ante(Row,3):ante(Column,3)	units	-6260.002368	12598.00474	12787.8963	273.7760236	1288	Singularity in Average Information Matrix
1706	Casterton2012	Spatial Random	Yield	Harvest:Cultivar	ar2(Harvest):ante(Row,3):ante(Column,3)	units	NA	NA	NA	NA	NA	Other
1707	CressyTAS2012	Spatial Random	Yield	Harvest:Cultivar	ar2(Harvest):ante(Row,3):ante(Column,3)	units	NA	NA	NA	NA	NA	Other
1708	CressyTAS2014	Spatial Random	Yield	Harvest:Cultivar	ar2(Harvest):ante(Row,3):ante(Column,3)	units	NA	NA	NA	NA	NA	Other
1709	EllinbankVIC2015	Spatial Random	Yield	Harvest:Cultivar	ar2(Harvest):ante(Row,3):ante(Column,3)	units	NA	NA	NA	NA	NA	Other
1710	ElliottTAS2015	Spatial Random	Yield	Harvest:Cultivar	ar2(Harvest):ante(Row,3):ante(Column,3)	units	NA	NA	NA	NA	NA	Other
1711	GlenThompson2020	Spatial Random	Yield	Harvest:Cultivar	ar2(Harvest):ante(Row,3):ante(Column,3)	units	NA	NA	NA	NA	NA	Other
1712	Hamilton2018	Spatial Random	Yield	Harvest:Cultivar	ar2(Harvest):ante(Row,3):ante(Column,3)	units	NA	NA	NA	NA	NA	Other
1713	Howlong2010	Spatial Random	Yield	Harvest:Cultivar	ar2(Harvest):ante(Row,3):ante(Column,3)	units	NA	NA	NA	NA	NA	Other
1714	Howlong2011	Spatial Random	Yield	Harvest:Cultivar	ar2(Harvest):ante(Row,3):ante(Column,3)	units	NA	NA	NA	NA	NA	Other
1715	Howlong2012	Spatial Random	Yield	Harvest:Cultivar	ar2(Harvest):ante(Row,3):ante(Column,3)	units	NA	NA	NA	NA	NA	Other
1716	Howlong2014	Spatial Random	Yield	Harvest:Cultivar	ar2(Harvest):ante(Row,3):ante(Column,3)	units	NA	NA	NA	NA	NA	Other
1717	LeongathaVIC2016	Spatial Random	Yield	Harvest:Cultivar	ar2(Harvest):ante(Row,3):ante(Column,3)	units	-5658.418252	11394.8365	11578.02084	444.0868	1080	Singularity in Average Information Matrix
1718	Macarthur2019	Spatial Random	Yield	Harvest:Cultivar	ar2(Harvest):ante(Row,3):ante(Column,3)	units	NA	NA	NA	NA	NA	Other
1719	MtGambier2016	Spatial Random	Yield	Harvest:Cultivar	ar2(Harvest):ante(Row,3):ante(Column,3)	units	NA	NA	NA	NA	NA	Other
1720	Shepparton2008	Spatial Random	Yield	Harvest:Cultivar	ar2(Harvest):ante(Row,3):ante(Column,3)	units	NA	NA	NA	NA	NA	Other
1721	SmithtonTAS2017	Spatial Random	Yield	Harvest:Cultivar	ar2(Harvest):ante(Row,3):ante(Column,3)	units	NA	NA	NA	NA	NA	Other
1722	Terang2018	Spatial Random	Yield	Harvest:Cultivar	ar2(Harvest):ante(Row,3):ante(Column,3)	units	NA	NA	NA	NA	NA	Other
1723	TimboonVIC2015	Spatial Random	Yield	Harvest:Cultivar	ar2(Harvest):ante(Row,3):ante(Column,3)	units	NA	NA	NA	NA	NA	Other
1724	TongalaVIC2015	Spatial Random	Yield	Harvest:Cultivar	ar2(Harvest):ante(Row,3):ante(Column,3)	units	NA	NA	NA	NA	NA	Other
1725	Warrnambool2020	Spatial Random	Yield	Harvest:Cultivar	ar2(Harvest):ante(Row,3):ante(Column,3)	units	NA	NA	NA	NA	NA	Other
1726	Ballarat2013	Spatial Random	Yield	Harvest:Cultivar	ar3(Harvest):ar1(Row):ar1(Column)	units	-13871.65291	27755.30582	27789.05353	286.5481806	2720	LogLikelihood Converged
1727	Ballarat2017	Spatial Random	Yield	Harvest:Cultivar	ar3(Harvest):ar1(Row):ar1(Column)	units	-11043.52332	22099.04664	22131.77843	176.07569	2464	LogLikelihood Converged
1728	Ballarat2019	Spatial Random	Yield	Harvest:Cultivar	ar3(Harvest):ar1(Row):ar1(Column)	units	-6063.598561	12137.19712	12161.5422	161.1575316	1288	LogLikelihood Converged
1729	Casterton2012	Spatial Random	Yield	Harvest:Cultivar	ar3(Harvest):ar1(Row):ar1(Column)	units	-7665.041675	15342.08335	15373.71774	61.78866994	1920	LogLikelihood Converged
1730	CressyTAS2012	Spatial Random	Yield	Harvest:Cultivar	ar3(Harvest):ar1(Row):ar1(Column)	units	-8989.799625	17991.59925	18023.23364	150.0154139	1920	LogLikelihood Converged
1731	CressyTAS2014	Spatial Random	Yield	Harvest:Cultivar	ar3(Harvest):ar1(Row):ar1(Column)	units	NA	NA	NA	NA	NA	Other
1732	EllinbankVIC2015	Spatial Random	Yield	Harvest:Cultivar	ar3(Harvest):ar1(Row):ar1(Column)	units	-12500.35583	25012.71165	25046.40936	159.8927137	2816	LogLikelihood Converged
1733	ElliottTAS2015	Spatial Random	Yield	Harvest:Cultivar	ar3(Harvest):ar1(Row):ar1(Column)	units	-14630.9028	29273.80561	29308.35304	160.0502041	3120	LogLikelihood Converged
1734	GlenThompson2020	Spatial Random	Yield	Harvest:Cultivar	ar3(Harvest):ar1(Row):ar1(Column)	units	-5527.914382	11067.82876	11096.30724	198.1037016	1140	LogLikelihood Converged
1735	Hamilton2018	Spatial Random	Yield	Harvest:Cultivar	ar3(Harvest):ar1(Row):ar1(Column)	units	NA	NA	NA	NA	NA	Other
1736	Howlong2010	Spatial Random	Yield	Harvest:Cultivar	ar3(Harvest):ar1(Row):ar1(Column)	units	-9461.74471	18935.48942	18967.36874	161.3136777	2016	LogLikelihood Converged
1737	Howlong2011	Spatial Random	Yield	Harvest:Cultivar	ar3(Harvest):ar1(Row):ar1(Column)	units	NA	NA	NA	NA	NA	Other
1738	Howlong2012	Spatial Random	Yield	Harvest:Cultivar	ar3(Harvest):ar1(Row):ar1(Column)	units	-8009.01605	16030.0321	16060.7402	181.9479372	1620	LogLikelihood Converged
1739	Howlong2014	Spatial Random	Yield	Harvest:Cultivar	ar3(Harvest):ar1(Row):ar1(Column)	units	-10484.01799	20980.03598	21012.4908	163.6298269	2268	LogLikelihood Converged
1740	LeongathaVIC2016	Spatial Random	Yield	Harvest:Cultivar	ar3(Harvest):ar1(Row):ar1(Column)	units	-5605.805876	11223.61175	11251.79396	312.7918305	1080	LogLikelihood Converged
1741	Macarthur2019	Spatial Random	Yield	Harvest:Cultivar	ar3(Harvest):ar1(Row):ar1(Column)	units	-6409.362109	12830.72422	12860.5147	127.0368744	1406	LogLikelihood Converged
1742	MtGambier2016	Spatial Random	Yield	Harvest:Cultivar	ar3(Harvest):ar1(Row):ar1(Column)	units	-8440.264151	16892.5283	16923.59041	157.8211022	2016	LogLikelihood Converged
1743	Shepparton2008	Spatial Random	Yield	Harvest:Cultivar	ar3(Harvest):ar1(Row):ar1(Column)	units	-6231.828628	12475.65726	12504.8838	222.1521829	1296	LogLikelihood Converged
1744	SmithtonTAS2017	Spatial Random	Yield	Harvest:Cultivar	ar3(Harvest):ar1(Row):ar1(Column)	units	-9582.171408	19176.34282	19207.97721	235.1668312	1920	LogLikelihood Converged
1745	Terang2018	Spatial Random	Yield	Harvest:Cultivar	ar3(Harvest):ar1(Row):ar1(Column)	units	-12459.81718	24931.63435	24965.24576	141.316664	2688	LogLikelihood Converged
1746	TimboonVIC2015	Spatial Random	Yield	Harvest:Cultivar	ar3(Harvest):ar1(Row):ar1(Column)	units	-11246.83086	22505.66171	22539.00968	114.3109915	2560	LogLikelihood Converged
1747	TongalaVIC2015	Spatial Random	Yield	Harvest:Cultivar	ar3(Harvest):ar1(Row):ar1(Column)	units	-16421.03672	32854.07344	32889.45276	128.7293838	3584	LogLikelihood Converged
1748	Warrnambool2020	Spatial Random	Yield	Harvest:Cultivar	ar3(Harvest):ar1(Row):ar1(Column)	units	-7798.986797	15609.97359	15640.97119	126.3037243	1760	LogLikelihood Converged
1749	Ballarat2013	Spatial Random	Yield	Harvest:Cultivar	ar3(Harvest):ar1(Row):ar2(Column)	units	-13867.96718	27749.93436	27789.30669	283.1132431	2720	LogLikelihood Converged
1750	Ballarat2017	Spatial Random	Yield	Harvest:Cultivar	ar3(Harvest):ar1(Row):ar2(Column)	units	-11036.15818	22086.31636	22124.50345	176.3965627	2464	LogLikelihood Converged
1751	Ballarat2019	Spatial Random	Yield	Harvest:Cultivar	ar3(Harvest):ar1(Row):ar2(Column)	units	NA	NA	NA	NA	NA	Other
1752	Casterton2012	Spatial Random	Yield	Harvest:Cultivar	ar3(Harvest):ar1(Row):ar2(Column)	units	-7663.937809	15341.87562	15378.78241	61.55422894	1920	LogLikelihood Converged
1753	CressyTAS2012	Spatial Random	Yield	Harvest:Cultivar	ar3(Harvest):ar1(Row):ar2(Column)	units	-8989.726822	17993.45364	18030.36043	150.7808036	1920	LogLikelihood Converged
1754	CressyTAS2014	Spatial Random	Yield	Harvest:Cultivar	ar3(Harvest):ar1(Row):ar2(Column)	units	-8840.796661	17693.59332	17725.22771	139.8648302	1920	LogLikelihood Converged
1755	EllinbankVIC2015	Spatial Random	Yield	Harvest:Cultivar	ar3(Harvest):ar1(Row):ar2(Column)	units	NA	NA	NA	NA	NA	Other
1756	ElliottTAS2015	Spatial Random	Yield	Harvest:Cultivar	ar3(Harvest):ar1(Row):ar2(Column)	units	-14629.89242	29271.78484	29306.33228	159.1880181	3120	LogLikelihood Converged
1757	GlenThompson2020	Spatial Random	Yield	Harvest:Cultivar	ar3(Harvest):ar1(Row):ar2(Column)	units	-5527.90324	11069.80648	11103.03136	198.5792684	1140	LogLikelihood Converged
1758	Hamilton2018	Spatial Random	Yield	Harvest:Cultivar	ar3(Harvest):ar1(Row):ar2(Column)	units	NA	NA	NA	NA	NA	Other
1759	Howlong2010	Spatial Random	Yield	Harvest:Cultivar	ar3(Harvest):ar1(Row):ar2(Column)	units	-9461.115	18936.23	18973.42254	161.4160576	2016	LogLikelihood Converged
1760	Howlong2011	Spatial Random	Yield	Harvest:Cultivar	ar3(Harvest):ar1(Row):ar2(Column)	units	NA	NA	NA	NA	NA	Other
1761	Howlong2012	Spatial Random	Yield	Harvest:Cultivar	ar3(Harvest):ar1(Row):ar2(Column)	units	-7990.759224	15993.51845	16024.22655	183.5883371	1620	LogLikelihood Converged
1762	Howlong2014	Spatial Random	Yield	Harvest:Cultivar	ar3(Harvest):ar1(Row):ar2(Column)	units	-10482.04428	20978.08857	21015.95252	164.1208468	2268	LogLikelihood Converged
1763	LeongathaVIC2016	Spatial Random	Yield	Harvest:Cultivar	ar3(Harvest):ar1(Row):ar2(Column)	units	-5592.824014	11199.64803	11232.52727	290.8328802	1080	LogLikelihood Converged
1764	Macarthur2019	Spatial Random	Yield	Harvest:Cultivar	ar3(Harvest):ar1(Row):ar2(Column)	units	-6451.628562	12913.25712	12938.08253	161.7676473	1406	LogLikelihood Converged
1765	MtGambier2016	Spatial Random	Yield	Harvest:Cultivar	ar3(Harvest):ar1(Row):ar2(Column)	units	-8428.975824	16871.95165	16908.19078	149.8480488	2016	LogLikelihood Converged
1766	Shepparton2008	Spatial Random	Yield	Harvest:Cultivar	ar3(Harvest):ar1(Row):ar2(Column)	units	-6230.789874	12475.57975	12509.67739	218.5929146	1296	LogLikelihood Converged
1767	SmithtonTAS2017	Spatial Random	Yield	Harvest:Cultivar	ar3(Harvest):ar1(Row):ar2(Column)	units	-9582.026336	19176.05267	19207.68706	233.8667665	1920	LogLikelihood Converged
1768	Terang2018	Spatial Random	Yield	Harvest:Cultivar	ar3(Harvest):ar1(Row):ar2(Column)	units	NA	NA	NA	NA	NA	Other
1769	TimboonVIC2015	Spatial Random	Yield	Harvest:Cultivar	ar3(Harvest):ar1(Row):ar2(Column)	units	-11243.03015	22500.0603	22538.96626	108.1261995	2560	LogLikelihood Converged
1770	TongalaVIC2015	Spatial Random	Yield	Harvest:Cultivar	ar3(Harvest):ar1(Row):ar2(Column)	units	-16420.96252	32855.92504	32897.20091	128.4432315	3584	LogLikelihood Converged
1771	Warrnambool2020	Spatial Random	Yield	Harvest:Cultivar	ar3(Harvest):ar1(Row):ar2(Column)	units	-7799.183367	15610.36673	15641.36433	125.7269238	1760	LogLikelihood Converged
1772	Ballarat2013	Spatial Random	Yield	Harvest:Cultivar	ar3(Harvest):ar1(Row):ar3(Column)	units	-13867.86384	27751.72768	27796.72463	282.8711988	2720	LogLikelihood Converged
1773	Ballarat2017	Spatial Random	Yield	Harvest:Cultivar	ar3(Harvest):ar1(Row):ar3(Column)	units	-11035.38788	22086.77577	22130.41815	175.8687551	2464	LogLikelihood Converged
1774	Ballarat2019	Spatial Random	Yield	Harvest:Cultivar	ar3(Harvest):ar1(Row):ar3(Column)	units	0	16	54.95211561	139.24032	1288	No residual variation
1775	Casterton2012	Spatial Random	Yield	Harvest:Cultivar	ar3(Harvest):ar1(Row):ar3(Column)	units	-7662.228523	15340.45705	15382.63623	61.64501232	1920	LogLikelihood Converged
1776	CressyTAS2012	Spatial Random	Yield	Harvest:Cultivar	ar3(Harvest):ar1(Row):ar3(Column)	units	-8989.521033	17995.04207	18037.22125	150.9152362	1920	LogLikelihood Converged
1777	CressyTAS2014	Spatial Random	Yield	Harvest:Cultivar	ar3(Harvest):ar1(Row):ar3(Column)	units	-8840.128889	17696.25778	17738.43697	142.3965666	1920	LogLikelihood Converged
1778	EllinbankVIC2015	Spatial Random	Yield	Harvest:Cultivar	ar3(Harvest):ar1(Row):ar3(Column)	units	-12499.21121	25014.42241	25059.35268	161.2784288	2816	LogLikelihood Converged
1779	ElliottTAS2015	Spatial Random	Yield	Harvest:Cultivar	ar3(Harvest):ar1(Row):ar3(Column)	units	-14628.14985	29270.29971	29310.60505	160.9089529	3120	LogLikelihood Converged
1780	GlenThompson2020	Spatial Random	Yield	Harvest:Cultivar	ar3(Harvest):ar1(Row):ar3(Column)	units	-5526.594523	11069.18905	11107.16034	195.2356445	1140	LogLikelihood Converged
1781	Hamilton2018	Spatial Random	Yield	Harvest:Cultivar	ar3(Harvest):ar1(Row):ar3(Column)	units	NA	NA	NA	NA	NA	Other
1782	Howlong2010	Spatial Random	Yield	Harvest:Cultivar	ar3(Harvest):ar1(Row):ar3(Column)	units	-9458.288799	18932.5776	18975.08336	160.9998691	2016	LogLikelihood Converged
1783	Howlong2011	Spatial Random	Yield	Harvest:Cultivar	ar3(Harvest):ar1(Row):ar3(Column)	units	NA	NA	NA	NA	NA	Other
1784	Howlong2012	Spatial Random	Yield	Harvest:Cultivar	ar3(Harvest):ar1(Row):ar3(Column)	units	NA	NA	NA	NA	NA	Other
1785	Howlong2014	Spatial Random	Yield	Harvest:Cultivar	ar3(Harvest):ar1(Row):ar3(Column)	units	-10481.86349	20979.72698	21023.00007	164.3365396	2268	LogLikelihood Converged
1786	LeongathaVIC2016	Spatial Random	Yield	Harvest:Cultivar	ar3(Harvest):ar1(Row):ar3(Column)	units	-5588.00623	11192.01246	11229.58873	268.1041439	1080	LogLikelihood Converged
1787	Macarthur2019	Spatial Random	Yield	Harvest:Cultivar	ar3(Harvest):ar1(Row):ar3(Column)	units	0	10	#NAME?	0	1406	No residual variation
1788	MtGambier2016	Spatial Random	Yield	Harvest:Cultivar	ar3(Harvest):ar1(Row):ar3(Column)	units	-8428.963539	16873.92708	16915.34323	149.7320815	2016	LogLikelihood Converged
1789	Shepparton2008	Spatial Random	Yield	Harvest:Cultivar	ar3(Harvest):ar1(Row):ar3(Column)	units	0	16	54.96873036	213.5882542	1296	No residual variation
1790	SmithtonTAS2017	Spatial Random	Yield	Harvest:Cultivar	ar3(Harvest):ar1(Row):ar3(Column)	units	-9792.904183	19593.80837	19614.89796	336.3509426	1920	Singularity in Average Information Matrix
1791	Terang2018	Spatial Random	Yield	Harvest:Cultivar	ar3(Harvest):ar1(Row):ar3(Column)	units	NA	NA	NA	NA	NA	Other
1792	TimboonVIC2015	Spatial Random	Yield	Harvest:Cultivar	ar3(Harvest):ar1(Row):ar3(Column)	units	-11242.16439	22500.32878	22544.79274	105.7036647	2560	LogLikelihood Converged
1793	TongalaVIC2015	Spatial Random	Yield	Harvest:Cultivar	ar3(Harvest):ar1(Row):ar3(Column)	units	-16419.09751	32854.19502	32901.36745	127.7997722	3584	LogLikelihood Converged
1794	Warrnambool2020	Spatial Random	Yield	Harvest:Cultivar	ar3(Harvest):ar1(Row):ar3(Column)	units	0	16	57.33012779	124.3983795	1760	No residual variation
1795	Ballarat2013	Spatial Random	Yield	Harvest:Cultivar	ar3(Harvest):ar1(Row):ante(Column,1)	units	-13845.83542	27729.67085	27836.53861	284.3980143	2720	LogLikelihood Converged
1796	Ballarat2017	Spatial Random	Yield	Harvest:Cultivar	ar3(Harvest):ar1(Row):ante(Column,1)	units	-10967.11544	21974.23088	22083.33684	168.665651	2464	LogLikelihood Converged
1797	Ballarat2019	Spatial Random	Yield	Harvest:Cultivar	ar3(Harvest):ar1(Row):ante(Column,1)	units	-5986.012215	12006.02443	12088.79768	154.3064557	1288	Singularity in Average Information Matrix
1798	Casterton2012	Spatial Random	Yield	Harvest:Cultivar	ar3(Harvest):ar1(Row):ante(Column,1)	units	-7638.586641	15301.17328	15364.44206	58.00781294	1920	LogLikelihood Converged
1799	CressyTAS2012	Spatial Random	Yield	Harvest:Cultivar	ar3(Harvest):ar1(Row):ante(Column,1)	units	-8921.251004	17964.50201	18286.11831	86.59433676	1920	LogLikelihood Converged
1800	CressyTAS2014	Spatial Random	Yield	Harvest:Cultivar	ar3(Harvest):ar1(Row):ante(Column,1)	units	-8807.692642	17669.38528	17811.74004	133.5419294	1920	Singularity in Average Information Matrix
1801	EllinbankVIC2015	Spatial Random	Yield	Harvest:Cultivar	ar3(Harvest):ar1(Row):ante(Column,1)	units	-12485.57344	24995.14687	25062.54228	160.7132548	2816	LogLikelihood Converged
1802	ElliottTAS2015	Spatial Random	Yield	Harvest:Cultivar	ar3(Harvest):ar1(Row):ante(Column,1)	units	-14595.26883	29236.53766	29368.9695	153.1265225	3120	LogLikelihood Converged
1803	GlenThompson2020	Spatial Random	Yield	Harvest:Cultivar	ar3(Harvest):ar1(Row):ante(Column,1)	units	-5516.619984	11057.23997	11114.19691	155.2745812	1140	LogLikelihood Converged
1804	Hamilton2018	Spatial Random	Yield	Harvest:Cultivar	ar3(Harvest):ar1(Row):ante(Column,1)	units	NA	NA	NA	NA	NA	Other
1805	Howlong2010	Spatial Random	Yield	Harvest:Cultivar	ar3(Harvest):ar1(Row):ante(Column,1)	units	-9403.708948	18839.4179	18924.42942	133.7812713	2016	LogLikelihood Converged
1806	Howlong2011	Spatial Random	Yield	Harvest:Cultivar	ar3(Harvest):ar1(Row):ante(Column,1)	units	-10518.47286	21068.94571	21156.14698	110.8147155	2304	LogLikelihood Converged
1807	Howlong2012	Spatial Random	Yield	Harvest:Cultivar	ar3(Harvest):ar1(Row):ante(Column,1)	units	-7787.502375	15607.00475	15688.89301	115.6918479	1620	LogLikelihood Converged
1808	Howlong2014	Spatial Random	Yield	Harvest:Cultivar	ar3(Harvest):ar1(Row):ante(Column,1)	units	-10469.0539	20970.1078	21056.65398	159.3187802	2268	LogLikelihood Converged
1809	LeongathaVIC2016	Spatial Random	Yield	Harvest:Cultivar	ar3(Harvest):ar1(Row):ante(Column,1)	units	-5534.808829	11103.61766	11183.46724	285.5434441	1080	LogLikelihood Converged
1810	Macarthur2019	Spatial Random	Yield	Harvest:Cultivar	ar3(Harvest):ar1(Row):ante(Column,1)	units	-6356.488555	12790.97711	12984.61524	101.0517189	1406	Singularity in Average Information Matrix
1811	MtGambier2016	Spatial Random	Yield	Harvest:Cultivar	ar3(Harvest):ar1(Row):ante(Column,1)	units	NA	NA	NA	NA	NA	Other
1812	Shepparton2008	Spatial Random	Yield	Harvest:Cultivar	ar3(Harvest):ar1(Row):ante(Column,1)	units	-6211.646542	12461.29308	12553.84382	212.4410657	1296	Singularity in Average Information Matrix
1813	SmithtonTAS2017	Spatial Random	Yield	Harvest:Cultivar	ar3(Harvest):ar1(Row):ante(Column,1)	units	-9696.660092	19479.32018	19706.03331	220.6482092	1920	Singularity in Average Information Matrix
1814	Terang2018	Spatial Random	Yield	Harvest:Cultivar	ar3(Harvest):ar1(Row):ante(Column,1)	units	-12388.03976	24816.07951	24928.11755	118.8335447	2688	LogLikelihood Converged
1815	TimboonVIC2015	Spatial Random	Yield	Harvest:Cultivar	ar3(Harvest):ar1(Row):ante(Column,1)	units	-11171.14283	22460.28566	22788.20736	96.688832	2560	Singularity in Average Information Matrix
1816	TongalaVIC2015	Spatial Random	Yield	Harvest:Cultivar	ar3(Harvest):ar1(Row):ante(Column,1)	units	-16358.47973	32788.95946	33001.23536	102.0812996	3584	LogLikelihood Converged
1817	Warrnambool2020	Spatial Random	Yield	Harvest:Cultivar	ar3(Harvest):ar1(Row):ante(Column,1)	units	NA	NA	NA	NA	NA	Other
1818	Ballarat2013	Spatial Random	Yield	Harvest:Cultivar	ar3(Harvest):ar1(Row):ante(Column,2)	units	-13839.02491	27730.04983	27876.28992	277.6242302	2720	LogLikelihood Converged
1819	Ballarat2017	Spatial Random	Yield	Harvest:Cultivar	ar3(Harvest):ar1(Row):ante(Column,2)	units	-10946.8353	21943.67061	22080.05307	159.9111176	2464	LogLikelihood Converged
1820	Ballarat2019	Spatial Random	Yield	Harvest:Cultivar	ar3(Harvest):ar1(Row):ante(Column,2)	units	-5976.884161	12001.76832	12118.62467	159.5827881	1288	Singularity in Average Information Matrix
1821	Casterton2012	Spatial Random	Yield	Harvest:Cultivar	ar3(Harvest):ar1(Row):ante(Column,2)	units	-7632.956511	15293.91302	15367.7266	57.09213524	1920	LogLikelihood Converged
1822	CressyTAS2012	Spatial Random	Yield	Harvest:Cultivar	ar3(Harvest):ar1(Row):ante(Column,2)	units	-8938.799105	18019.59821	18393.9385	74.96456626	1920	Singularity in Average Information Matrix
1823	CressyTAS2014	Spatial Random	Yield	Harvest:Cultivar	ar3(Harvest):ar1(Row):ante(Column,2)	units	-8794.484532	17660.96906	17850.77541	136.9710196	1920	LogLikelihood Converged
1824	EllinbankVIC2015	Spatial Random	Yield	Harvest:Cultivar	ar3(Harvest):ar1(Row):ante(Column,2)	units	-12485.05836	24998.11671	25076.74468	161.6114905	2816	LogLikelihood Converged
1825	ElliottTAS2015	Spatial Random	Yield	Harvest:Cultivar	ar3(Harvest):ar1(Row):ante(Column,2)	units	-14587.46313	29232.92627	29399.90555	158.7518487	3120	Singularity in Average Information Matrix
1826	GlenThompson2020	Spatial Random	Yield	Harvest:Cultivar	ar3(Harvest):ar1(Row):ante(Column,2)	units	-5516.171038	11060.34208	11126.79185	175.1157818	1140	LogLikelihood Converged
1827	Hamilton2018	Spatial Random	Yield	Harvest:Cultivar	ar3(Harvest):ar1(Row):ante(Column,2)	units	NA	NA	NA	NA	NA	Other
1828	Howlong2010	Spatial Random	Yield	Harvest:Cultivar	ar3(Harvest):ar1(Row):ante(Column,2)	units	-9396.737394	18833.47479	18939.7392	132.1062714	2016	LogLikelihood Converged
1829	Howlong2011	Spatial Random	Yield	Harvest:Cultivar	ar3(Harvest):ar1(Row):ante(Column,2)	units	-10506.498	21052.99601	21161.9976	105.764382	2304	LogLikelihood Converged
1830	Howlong2012	Spatial Random	Yield	Harvest:Cultivar	ar3(Harvest):ar1(Row):ante(Column,2)	units	-7779.833002	15599.666	15702.02633	117.1058245	1620	LogLikelihood Converged
1831	Howlong2014	Spatial Random	Yield	Harvest:Cultivar	ar3(Harvest):ar1(Row):ante(Column,2)	units	-10463.54171	20967.08342	21075.26614	157.7674694	2268	LogLikelihood Converged
1832	LeongathaVIC2016	Spatial Random	Yield	Harvest:Cultivar	ar3(Harvest):ar1(Row):ante(Column,2)	units	-5524.785067	11099.57013	11216.99599	238.3354043	1080	LogLikelihood Converged
1833	Macarthur2019	Spatial Random	Yield	Harvest:Cultivar	ar3(Harvest):ar1(Row):ante(Column,2)	units	-6724.236142	13534.47228	13747.97074	98.94094236	1406	Singularity in Average Information Matrix
1834	MtGambier2016	Spatial Random	Yield	Harvest:Cultivar	ar3(Harvest):ar1(Row):ante(Column,2)	units	NA	NA	NA	NA	NA	Other
1835	Shepparton2008	Spatial Random	Yield	Harvest:Cultivar	ar3(Harvest):ar1(Row):ante(Column,2)	units	-6473.846829	12981.69366	13064.50221	281.9731243	1296	Singularity in Average Information Matrix
1836	SmithtonTAS2017	Spatial Random	Yield	Harvest:Cultivar	ar3(Harvest):ar1(Row):ante(Column,2)	units	NA	NA	NA	NA	NA	Other
1837	Terang2018	Spatial Random	Yield	Harvest:Cultivar	ar3(Harvest):ar1(Row):ante(Column,2)	units	-12371.5306	24795.06119	24940.71064	125.5157649	2688	LogLikelihood Converged
1838	TimboonVIC2015	Spatial Random	Yield	Harvest:Cultivar	ar3(Harvest):ar1(Row):ante(Column,2)	units	NA	NA	NA	NA	NA	Other
1839	TongalaVIC2015	Spatial Random	Yield	Harvest:Cultivar	ar3(Harvest):ar1(Row):ante(Column,2)	units	-16342.74237	32785.48473	33080.31237	103.5918585	3584	LogLikelihood Converged
1840	Warrnambool2020	Spatial Random	Yield	Harvest:Cultivar	ar3(Harvest):ar1(Row):ante(Column,2)	units	0	124	NA	0	1760	Unable invert R or G [US?] matrix
1841	Ballarat2013	Spatial Random	Yield	Harvest:Cultivar	ar3(Harvest):ar1(Row):ante(Column,3)	units	-13835.44991	27730.89983	27899.6384	279.8107717	2720	LogLikelihood Converged
1842	Ballarat2017	Spatial Random	Yield	Harvest:Cultivar	ar3(Harvest):ar1(Row):ante(Column,3)	units	-10945.566	21947.13201	22099.88036	146.6574738	2464	Singularity in Average Information Matrix
1843	Ballarat2019	Spatial Random	Yield	Harvest:Cultivar	ar3(Harvest):ar1(Row):ante(Column,3)	units	-5955.082488	11966.16498	12102.49738	148.3419197	1288	LogLikelihood Converged
1844	Casterton2012	Spatial Random	Yield	Harvest:Cultivar	ar3(Harvest):ar1(Row):ante(Column,3)	units	-7628.804688	15287.60938	15366.69535	57.62426355	1920	LogLikelihood Converged
1845	CressyTAS2012	Spatial Random	Yield	Harvest:Cultivar	ar3(Harvest):ar1(Row):ante(Column,3)	units	NA	NA	NA	NA	NA	Other
1846	CressyTAS2014	Spatial Random	Yield	Harvest:Cultivar	ar3(Harvest):ar1(Row):ante(Column,3)	units	-8792.740916	17671.48183	17898.19496	119.2262698	1920	Singularity in Average Information Matrix
1847	EllinbankVIC2015	Spatial Random	Yield	Harvest:Cultivar	ar3(Harvest):ar1(Row):ante(Column,3)	units	-12485.04296	25000.08593	25084.33018	161.2279923	2816	LogLikelihood Converged
1848	ElliottTAS2015	Spatial Random	Yield	Harvest:Cultivar	ar3(Harvest):ar1(Row):ante(Column,3)	units	-14581.65345	29233.3069	29434.83362	154.3383126	3120	Singularity in Average Information Matrix
1849	GlenThompson2020	Spatial Random	Yield	Harvest:Cultivar	ar3(Harvest):ar1(Row):ante(Column,3)	units	-5515.38953	11060.77906	11131.97524	154.0975157	1140	LogLikelihood Converged
1850	Hamilton2018	Spatial Random	Yield	Harvest:Cultivar	ar3(Harvest):ar1(Row):ante(Column,3)	units	NA	NA	NA	NA	NA	Other
1851	Howlong2010	Spatial Random	Yield	Harvest:Cultivar	ar3(Harvest):ar1(Row):ante(Column,3)	units	-9393.80948	18833.61896	18955.82303	132.0603617	2016	LogLikelihood Converged
1852	Howlong2011	Spatial Random	Yield	Harvest:Cultivar	ar3(Harvest):ar1(Row):ante(Column,3)	units	-10505.97961	21057.95922	21183.31105	105.4109507	2304	LogLikelihood Converged
1853	Howlong2012	Spatial Random	Yield	Harvest:Cultivar	ar3(Harvest):ar1(Row):ante(Column,3)	units	-10418.02418	20860.04836	20921.46455	422.9209347	1620	Singularity in Average Information Matrix
1854	Howlong2014	Spatial Random	Yield	Harvest:Cultivar	ar3(Harvest):ar1(Row):ante(Column,3)	units	-10454.11992	20954.23984	21078.64998	162.3259407	2268	LogLikelihood Converged
1855	LeongathaVIC2016	Spatial Random	Yield	Harvest:Cultivar	ar3(Harvest):ar1(Row):ante(Column,3)	units	-5535.168773	11118.33755	11231.06637	245.6503218	1080	Singularity in Average Information Matrix
1856	Macarthur2019	Spatial Random	Yield	Harvest:Cultivar	ar3(Harvest):ar1(Row):ante(Column,3)	units	-6702.28904	13516.57808	13794.62258	103.961187	1406	Singularity in Average Information Matrix
1857	MtGambier2016	Spatial Random	Yield	Harvest:Cultivar	ar3(Harvest):ar1(Row):ante(Column,3)	units	NA	NA	NA	NA	NA	Other
1858	Shepparton2008	Spatial Random	Yield	Harvest:Cultivar	ar3(Harvest):ar1(Row):ante(Column,3)	units	-6248.790382	12547.58076	12669.35805	213.1453376	1296	Singularity in Average Information Matrix
1859	SmithtonTAS2017	Spatial Random	Yield	Harvest:Cultivar	ar3(Harvest):ar1(Row):ante(Column,3)	units	-9663.502888	19481.00578	19886.98045	220.3347634	1920	Singularity in Average Information Matrix
1860	Terang2018	Spatial Random	Yield	Harvest:Cultivar	ar3(Harvest):ar1(Row):ante(Column,3)	units	-12369.19325	24800.38649	24974.04545	123.9692129	2688	LogLikelihood Converged
1861	TimboonVIC2015	Spatial Random	Yield	Harvest:Cultivar	ar3(Harvest):ar1(Row):ante(Column,3)	units	-11384.6021	22963.20419	23502.3297	74.0745792	2560	Singularity in Average Information Matrix
1862	TongalaVIC2015	Spatial Random	Yield	Harvest:Cultivar	ar3(Harvest):ar1(Row):ante(Column,3)	units	-16324.91104	32773.82208	33139.40834	115.2056879	3584	LogLikelihood Converged
1863	Warrnambool2020	Spatial Random	Yield	Harvest:Cultivar	ar3(Harvest):ar1(Row):ante(Column,3)	units	-7703.912334	15561.82467	15959.62715	50.74104438	1760	Singularity in Average Information Matrix
1864	Ballarat2013	Spatial Random	Yield	Harvest:Cultivar	ar3(Harvest):ar2(Row):ar1(Column)	units	-13862.60775	27739.2155	27778.58783	271.1454136	2720	LogLikelihood Converged
1865	Ballarat2017	Spatial Random	Yield	Harvest:Cultivar	ar3(Harvest):ar2(Row):ar1(Column)	units	-11043.51951	22101.03902	22139.22611	176.3145568	2464	LogLikelihood Converged
1866	Ballarat2019	Spatial Random	Yield	Harvest:Cultivar	ar3(Harvest):ar2(Row):ar1(Column)	units	-6065.347555	12142.69511	12171.9092	154.4571196	1288	LogLikelihood Converged
1867	Casterton2012	Spatial Random	Yield	Harvest:Cultivar	ar3(Harvest):ar2(Row):ar1(Column)	units	-7664.790232	15341.58046	15373.21485	61.87863204	1920	LogLikelihood Converged
1868	CressyTAS2012	Spatial Random	Yield	Harvest:Cultivar	ar3(Harvest):ar2(Row):ar1(Column)	units	-8987.705769	17989.41154	18026.31833	150.6490537	1920	LogLikelihood Converged
1869	CressyTAS2014	Spatial Random	Yield	Harvest:Cultivar	ar3(Harvest):ar2(Row):ar1(Column)	units	NA	NA	NA	NA	NA	Other
1870	EllinbankVIC2015	Spatial Random	Yield	Harvest:Cultivar	ar3(Harvest):ar2(Row):ar1(Column)	units	-12493.06936	25000.13873	25039.45271	137.2496527	2816	LogLikelihood Converged
1871	ElliottTAS2015	Spatial Random	Yield	Harvest:Cultivar	ar3(Harvest):ar2(Row):ar1(Column)	units	-14625.38056	29264.76112	29305.06647	155.431923	3120	LogLikelihood Converged
1872	GlenThompson2020	Spatial Random	Yield	Harvest:Cultivar	ar3(Harvest):ar2(Row):ar1(Column)	units	-5522.441941	11058.88388	11092.10877	182.7233688	1140	LogLikelihood Converged
1873	Hamilton2018	Spatial Random	Yield	Harvest:Cultivar	ar3(Harvest):ar2(Row):ar1(Column)	units	-6659.446873	13332.89375	13368.15294	108.4228889	1500	LogLikelihood Converged
1874	Howlong2010	Spatial Random	Yield	Harvest:Cultivar	ar3(Harvest):ar2(Row):ar1(Column)	units	-9461.696587	18937.39317	18974.58572	159.6219943	2016	LogLikelihood Converged
1875	Howlong2011	Spatial Random	Yield	Harvest:Cultivar	ar3(Harvest):ar2(Row):ar1(Column)	units	-10608.41031	21228.82061	21261.52109	139.4342167	2304	LogLikelihood Converged
1876	Howlong2012	Spatial Random	Yield	Harvest:Cultivar	ar3(Harvest):ar2(Row):ar1(Column)	units	-8033.251607	16076.50321	16102.0933	203.6835502	1620	LogLikelihood Converged
1877	Howlong2014	Spatial Random	Yield	Harvest:Cultivar	ar3(Harvest):ar2(Row):ar1(Column)	units	-10483.98783	20981.97566	21019.83962	162.702708	2268	LogLikelihood Converged
1878	LeongathaVIC2016	Spatial Random	Yield	Harvest:Cultivar	ar3(Harvest):ar2(Row):ar1(Column)	units	-5604.87402	11221.74804	11249.93025	308.1212671	1080	LogLikelihood Converged
1879	Macarthur2019	Spatial Random	Yield	Harvest:Cultivar	ar3(Harvest):ar2(Row):ar1(Column)	units	NA	NA	NA	NA	NA	Other
1880	MtGambier2016	Spatial Random	Yield	Harvest:Cultivar	ar3(Harvest):ar2(Row):ar1(Column)	units	-8526.663259	17065.32652	17096.38863	137.7545078	2016	Singularity in Average Information Matrix
1881	Shepparton2008	Spatial Random	Yield	Harvest:Cultivar	ar3(Harvest):ar2(Row):ar1(Column)	units	-6232.865315	12477.73063	12506.95718	219.8848771	1296	LogLikelihood Converged
1882	SmithtonTAS2017	Spatial Random	Yield	Harvest:Cultivar	ar3(Harvest):ar2(Row):ar1(Column)	units	-9582.140208	19178.28042	19215.1872	234.8561474	1920	LogLikelihood Converged
1883	Terang2018	Spatial Random	Yield	Harvest:Cultivar	ar3(Harvest):ar2(Row):ar1(Column)	units	-12457.28741	24926.57482	24960.18624	140.8935473	2688	LogLikelihood Converged
1884	TimboonVIC2015	Spatial Random	Yield	Harvest:Cultivar	ar3(Harvest):ar2(Row):ar1(Column)	units	-11246.1132	22506.22639	22545.13236	115.3196459	2560	LogLikelihood Converged
1885	TongalaVIC2015	Spatial Random	Yield	Harvest:Cultivar	ar3(Harvest):ar2(Row):ar1(Column)	units	NA	NA	NA	NA	NA	Other
1886	Warrnambool2020	Spatial Random	Yield	Harvest:Cultivar	ar3(Harvest):ar2(Row):ar1(Column)	units	-7798.985857	15611.97171	15648.13557	126.3013558	1760	LogLikelihood Converged
1887	Ballarat2013	Spatial Random	Yield	Harvest:Cultivar	ar3(Harvest):ar2(Row):ar2(Column)	units	-13856.89604	27729.79207	27774.78903	265.0784982	2720	LogLikelihood Converged
1888	Ballarat2017	Spatial Random	Yield	Harvest:Cultivar	ar3(Harvest):ar2(Row):ar2(Column)	units	-11056.46593	22124.93187	22157.66366	199.942918	2464	LogLikelihood Converged
1889	Ballarat2019	Spatial Random	Yield	Harvest:Cultivar	ar3(Harvest):ar2(Row):ar2(Column)	units	-6048.426263	12108.85253	12138.06661	145.6758954	1288	LogLikelihood Converged
1890	Casterton2012	Spatial Random	Yield	Harvest:Cultivar	ar3(Harvest):ar2(Row):ar2(Column)	units	-7663.688792	15341.37758	15378.28437	61.63462933	1920	LogLikelihood Converged
1891	CressyTAS2012	Spatial Random	Yield	Harvest:Cultivar	ar3(Harvest):ar2(Row):ar2(Column)	units	-8987.564235	17991.12847	18033.30766	151.7023641	1920	LogLikelihood Converged
1892	CressyTAS2014	Spatial Random	Yield	Harvest:Cultivar	ar3(Harvest):ar2(Row):ar2(Column)	units	-8837.664086	17689.32817	17726.23496	134.9807241	1920	LogLikelihood Converged
1893	EllinbankVIC2015	Spatial Random	Yield	Harvest:Cultivar	ar3(Harvest):ar2(Row):ar2(Column)	units	-12493.06952	25002.13905	25047.06931	137.1793132	2816	LogLikelihood Converged
1894	ElliottTAS2015	Spatial Random	Yield	Harvest:Cultivar	ar3(Harvest):ar2(Row):ar2(Column)	units	-14624.21272	29262.42543	29302.73078	154.6050577	3120	LogLikelihood Converged
1895	GlenThompson2020	Spatial Random	Yield	Harvest:Cultivar	ar3(Harvest):ar2(Row):ar2(Column)	units	-5522.299214	11060.59843	11098.56973	181.8413735	1140	LogLikelihood Converged
1896	Hamilton2018	Spatial Random	Yield	Harvest:Cultivar	ar3(Harvest):ar2(Row):ar2(Column)	units	-6659.258092	13332.51618	13367.77538	108.3878435	1500	LogLikelihood Converged
1897	Howlong2010	Spatial Random	Yield	Harvest:Cultivar	ar3(Harvest):ar2(Row):ar2(Column)	units	-9461.082133	18938.16427	18980.67003	159.8763444	2016	LogLikelihood Converged
1898	Howlong2011	Spatial Random	Yield	Harvest:Cultivar	ar3(Harvest):ar2(Row):ar2(Column)	units	NA	NA	NA	NA	NA	Other
1899	Howlong2012	Spatial Random	Yield	Harvest:Cultivar	ar3(Harvest):ar2(Row):ar2(Column)	units	-8006.708122	16023.41624	16049.00633	195.3237934	1620	LogLikelihood Converged
1900	Howlong2014	Spatial Random	Yield	Harvest:Cultivar	ar3(Harvest):ar2(Row):ar2(Column)	units	-10482.04426	20980.08851	21023.3616	164.1987651	2268	LogLikelihood Converged
1901	LeongathaVIC2016	Spatial Random	Yield	Harvest:Cultivar	ar3(Harvest):ar2(Row):ar2(Column)	units	-5592.271561	11198.54312	11231.42236	291.058632	1080	LogLikelihood Converged
1902	Macarthur2019	Spatial Random	Yield	Harvest:Cultivar	ar3(Harvest):ar2(Row):ar2(Column)	units	-6451.73609	12913.47218	12938.29758	161.6910941	1406	LogLikelihood Converged
1903	MtGambier2016	Spatial Random	Yield	Harvest:Cultivar	ar3(Harvest):ar2(Row):ar2(Column)	units	-8512.262243	17038.52449	17074.76362	135.5880703	2016	Singularity in Average Information Matrix
1904	Shepparton2008	Spatial Random	Yield	Harvest:Cultivar	ar3(Harvest):ar2(Row):ar2(Column)	units	-6231.803453	12477.60691	12511.70454	214.7577496	1296	LogLikelihood Converged
1905	SmithtonTAS2017	Spatial Random	Yield	Harvest:Cultivar	ar3(Harvest):ar2(Row):ar2(Column)	units	-9581.992479	19177.98496	19214.89175	233.2500521	1920	LogLikelihood Converged
1906	Terang2018	Spatial Random	Yield	Harvest:Cultivar	ar3(Harvest):ar2(Row):ar2(Column)	units	-12450.60817	24915.21634	24954.42965	140.3083355	2688	LogLikelihood Converged
1907	TimboonVIC2015	Spatial Random	Yield	Harvest:Cultivar	ar3(Harvest):ar2(Row):ar2(Column)	units	-11242.48559	22500.97117	22545.43513	109.5990757	2560	LogLikelihood Converged
1908	TongalaVIC2015	Spatial Random	Yield	Harvest:Cultivar	ar3(Harvest):ar2(Row):ar2(Column)	units	NA	NA	NA	NA	NA	Other
1909	Warrnambool2020	Spatial Random	Yield	Harvest:Cultivar	ar3(Harvest):ar2(Row):ar2(Column)	units	-7847.758464	15707.51693	15738.51452	150.5875548	1760	LogLikelihood Converged
1910	Ballarat2013	Spatial Random	Yield	Harvest:Cultivar	ar3(Harvest):ar2(Row):ar3(Column)	units	-13856.69632	27731.39263	27782.0142	265.1069788	2720	LogLikelihood Converged
1911	Ballarat2017	Spatial Random	Yield	Harvest:Cultivar	ar3(Harvest):ar2(Row):ar3(Column)	units	-11057.0438	22128.0876	22166.27469	200.2538881	2464	LogLikelihood Converged
1912	Ballarat2019	Spatial Random	Yield	Harvest:Cultivar	ar3(Harvest):ar2(Row):ar3(Column)	units	0	18	61.82113006	133.1195134	1288	No residual variation
1913	Casterton2012	Spatial Random	Yield	Harvest:Cultivar	ar3(Harvest):ar2(Row):ar3(Column)	units	-7661.982242	15339.96448	15382.14367	61.75827791	1920	LogLikelihood Converged
1914	CressyTAS2012	Spatial Random	Yield	Harvest:Cultivar	ar3(Harvest):ar2(Row):ar3(Column)	units	-8987.40089	17992.80178	18040.25337	151.8679153	1920	LogLikelihood Converged
1915	CressyTAS2014	Spatial Random	Yield	Harvest:Cultivar	ar3(Harvest):ar2(Row):ar3(Column)	units	-8837.22526	17690.45052	17732.62971	137.1308397	1920	LogLikelihood Converged
1916	EllinbankVIC2015	Spatial Random	Yield	Harvest:Cultivar	ar3(Harvest):ar2(Row):ar3(Column)	units	-12492.08723	25002.17446	25052.72101	135.4374541	2816	LogLikelihood Converged
1917	ElliottTAS2015	Spatial Random	Yield	Harvest:Cultivar	ar3(Harvest):ar2(Row):ar3(Column)	units	-14622.34479	29260.68957	29306.75282	156.705249	3120	LogLikelihood Converged
1918	GlenThompson2020	Spatial Random	Yield	Harvest:Cultivar	ar3(Harvest):ar2(Row):ar3(Column)	units	-5521.798052	11061.5961	11104.31381	181.1587232	1140	LogLikelihood Converged
1919	Hamilton2018	Spatial Random	Yield	Harvest:Cultivar	ar3(Harvest):ar2(Row):ar3(Column)	units	-6658.674083	13333.34817	13373.64439	110.4246897	1500	LogLikelihood Converged
1920	Howlong2010	Spatial Random	Yield	Harvest:Cultivar	ar3(Harvest):ar2(Row):ar3(Column)	units	-9458.266501	18934.533	18982.35199	159.5982805	2016	LogLikelihood Converged
1921	Howlong2011	Spatial Random	Yield	Harvest:Cultivar	ar3(Harvest):ar2(Row):ar3(Column)	units	-10722.4944	21458.9888	21497.13936	179.4713764	2304	LogLikelihood Converged
1922	Howlong2012	Spatial Random	Yield	Harvest:Cultivar	ar3(Harvest):ar2(Row):ar3(Column)	units	-7997.728834	16007.45767	16038.16577	196.7799905	1620	LogLikelihood Converged
1923	Howlong2014	Spatial Random	Yield	Harvest:Cultivar	ar3(Harvest):ar2(Row):ar3(Column)	units	-10481.86307	20981.72615	21030.40838	164.4519266	2268	LogLikelihood Converged
1924	LeongathaVIC2016	Spatial Random	Yield	Harvest:Cultivar	ar3(Harvest):ar2(Row):ar3(Column)	units	NA	NA	NA	NA	NA	Other
1925	Macarthur2019	Spatial Random	Yield	Harvest:Cultivar	ar3(Harvest):ar2(Row):ar3(Column)	units	0	18	62.68572311	122.7552895	1406	No residual variation
1926	MtGambier2016	Spatial Random	Yield	Harvest:Cultivar	ar3(Harvest):ar2(Row):ar3(Column)	units	-8504.88483	17025.76966	17067.18581	135.4362732	2016	Singularity in Average Information Matrix
1927	Shepparton2008	Spatial Random	Yield	Harvest:Cultivar	ar3(Harvest):ar2(Row):ar3(Column)	units	-6231.828842	12479.65768	12518.62641	214.5550222	1296	LogLikelihood Converged
1928	SmithtonTAS2017	Spatial Random	Yield	Harvest:Cultivar	ar3(Harvest):ar2(Row):ar3(Column)	units	-9576.660824	19169.32165	19211.50084	246.9918307	1920	LogLikelihood Converged
1929	Terang2018	Spatial Random	Yield	Harvest:Cultivar	ar3(Harvest):ar2(Row):ar3(Column)	units	-12450.51659	24917.03318	24961.8484	140.4037957	2688	LogLikelihood Converged
1930	TimboonVIC2015	Spatial Random	Yield	Harvest:Cultivar	ar3(Harvest):ar2(Row):ar3(Column)	units	-11241.78293	22501.56587	22551.58782	107.3057542	2560	LogLikelihood Converged
1931	TongalaVIC2015	Spatial Random	Yield	Harvest:Cultivar	ar3(Harvest):ar2(Row):ar3(Column)	units	NA	NA	NA	NA	NA	Other
1932	Warrnambool2020	Spatial Random	Yield	Harvest:Cultivar	ar3(Harvest):ar2(Row):ar3(Column)	units	0	18	64.49639377	108.9912554	1760	No residual variation
1933	Ballarat2013	Spatial Random	Yield	Harvest:Cultivar	ar3(Harvest):ar2(Row):ante(Column,1)	units	-13835.09821	27710.19642	27822.6888	271.4975539	2720	LogLikelihood Converged
1934	Ballarat2017	Spatial Random	Yield	Harvest:Cultivar	ar3(Harvest):ar2(Row):ante(Column,1)	units	-10971.51416	21985.02833	22099.5896	149.8098725	2464	LogLikelihood Converged
1935	Ballarat2019	Spatial Random	Yield	Harvest:Cultivar	ar3(Harvest):ar2(Row):ante(Column,1)	units	-6062.705851	12163.4117	12255.92298	150.3949546	1288	Singularity in Average Information Matrix
1936	Casterton2012	Spatial Random	Yield	Harvest:Cultivar	ar3(Harvest):ar2(Row):ante(Column,1)	units	-7638.607669	15303.21534	15371.75652	58.18811929	1920	LogLikelihood Converged
1937	CressyTAS2012	Spatial Random	Yield	Harvest:Cultivar	ar3(Harvest):ar2(Row):ante(Column,1)	units	-8920.658597	17965.31719	18292.20589	86.64336804	1920	LogLikelihood Converged
1938	CressyTAS2014	Spatial Random	Yield	Harvest:Cultivar	ar3(Harvest):ar2(Row):ante(Column,1)	units	-8803.401297	17664.80259	17817.70215	123.3863098	1920	LogLikelihood Converged
1939	EllinbankVIC2015	Spatial Random	Yield	Harvest:Cultivar	ar3(Harvest):ar2(Row):ante(Column,1)	units	-12479.80431	24985.60861	25058.6203	142.2965237	2816	LogLikelihood Converged
1940	ElliottTAS2015	Spatial Random	Yield	Harvest:Cultivar	ar3(Harvest):ar2(Row):ante(Column,1)	units	-14587.02191	29224.04382	29367.99148	144.1606467	3120	LogLikelihood Converged
1941	GlenThompson2020	Spatial Random	Yield	Harvest:Cultivar	ar3(Harvest):ar2(Row):ante(Column,1)	units	-5500.626887	11027.25377	11088.95713	125.6818355	1140	LogLikelihood Converged
1942	Hamilton2018	Spatial Random	Yield	Harvest:Cultivar	ar3(Harvest):ar2(Row):ante(Column,1)	units	0	110	#NAME?	0	1500	Unable invert R or G [US?] matrix
1943	Howlong2010	Spatial Random	Yield	Harvest:Cultivar	ar3(Harvest):ar2(Row):ante(Column,1)	units	-9394.052439	18822.10488	18912.42963	108.5667091	2016	LogLikelihood Converged
1944	Howlong2011	Spatial Random	Yield	Harvest:Cultivar	ar3(Harvest):ar2(Row):ante(Column,1)	units	-10516.38555	21066.77109	21159.42244	101.9490531	2304	LogLikelihood Converged
1945	Howlong2012	Spatial Random	Yield	Harvest:Cultivar	ar3(Harvest):ar2(Row):ante(Column,1)	units	-7785.539099	15605.0782	15692.08447	107.7749257	1620	LogLikelihood Converged
1946	Howlong2014	Spatial Random	Yield	Harvest:Cultivar	ar3(Harvest):ar2(Row):ante(Column,1)	units	-10468.17631	20970.35262	21062.30794	149.5643401	2268	LogLikelihood Converged
1947	LeongathaVIC2016	Spatial Random	Yield	Harvest:Cultivar	ar3(Harvest):ar2(Row):ante(Column,1)	units	-5561.055991	11156.11198	11235.96156	246.0648437	1080	Singularity in Average Information Matrix
1948	Macarthur2019	Spatial Random	Yield	Harvest:Cultivar	ar3(Harvest):ar2(Row):ante(Column,1)	units	-6348.010306	12770.02061	12953.72858	111.6695764	1406	Singularity in Average Information Matrix
1949	MtGambier2016	Spatial Random	Yield	Harvest:Cultivar	ar3(Harvest):ar2(Row):ante(Column,1)	units	NA	NA	NA	NA	NA	Other
1950	Shepparton2008	Spatial Random	Yield	Harvest:Cultivar	ar3(Harvest):ar2(Row):ante(Column,1)	units	-6225.293482	12488.58696	12581.1377	201.6572588	1296	Singularity in Average Information Matrix
1951	SmithtonTAS2017	Spatial Random	Yield	Harvest:Cultivar	ar3(Harvest):ar2(Row):ante(Column,1)	units	-9705.670391	19499.34078	19731.32631	223.5521183	1920	Singularity in Average Information Matrix
1952	Terang2018	Spatial Random	Yield	Harvest:Cultivar	ar3(Harvest):ar2(Row):ante(Column,1)	units	NA	NA	NA	NA	NA	Other
1953	TimboonVIC2015	Spatial Random	Yield	Harvest:Cultivar	ar3(Harvest):ar2(Row):ante(Column,1)	units	-11330.40362	22780.80724	23114.28694	92.33628006	2560	Singularity in Average Information Matrix
1954	TongalaVIC2015	Spatial Random	Yield	Harvest:Cultivar	ar3(Harvest):ar2(Row):ante(Column,1)	units	-16357.83842	32789.67684	33007.84929	96.26331018	3584	LogLikelihood Converged
1955	Warrnambool2020	Spatial Random	Yield	Harvest:Cultivar	ar3(Harvest):ar2(Row):ante(Column,1)	units	NA	NA	NA	NA	NA	Other
1956	Ballarat2013	Spatial Random	Yield	Harvest:Cultivar	ar3(Harvest):ar2(Row):ante(Column,2)	units	-13827.64785	27709.2957	27861.16042	257.0696953	2720	LogLikelihood Converged
1957	Ballarat2017	Spatial Random	Yield	Harvest:Cultivar	ar3(Harvest):ar2(Row):ante(Column,2)	units	-10944.05192	21940.10384	22081.9416	154.4348319	2464	LogLikelihood Converged
1958	Ballarat2019	Spatial Random	Yield	Harvest:Cultivar	ar3(Harvest):ar2(Row):ante(Column,2)	units	-5957.216701	11966.4334	12093.02778	145.9139622	1288	LogLikelihood Converged
1959	Casterton2012	Spatial Random	Yield	Harvest:Cultivar	ar3(Harvest):ar2(Row):ante(Column,2)	units	-7632.427983	15294.85597	15373.94194	53.10072217	1920	LogLikelihood Converged
1960	CressyTAS2012	Spatial Random	Yield	Harvest:Cultivar	ar3(Harvest):ar2(Row):ante(Column,2)	units	NA	NA	NA	NA	NA	Other
1961	CressyTAS2014	Spatial Random	Yield	Harvest:Cultivar	ar3(Harvest):ar2(Row):ante(Column,2)	units	-8791.206061	17658.41212	17858.76326	118.3034929	1920	Singularity in Average Information Matrix
1962	EllinbankVIC2015	Spatial Random	Yield	Harvest:Cultivar	ar3(Harvest):ar2(Row):ante(Column,2)	units	-12479.23505	24988.4701	25072.71435	145.6038982	2816	LogLikelihood Converged
1963	ElliottTAS2015	Spatial Random	Yield	Harvest:Cultivar	ar3(Harvest):ar2(Row):ante(Column,2)	units	-14580.30077	29222.60153	29401.09662	145.3282144	3120	Singularity in Average Information Matrix
1964	GlenThompson2020	Spatial Random	Yield	Harvest:Cultivar	ar3(Harvest):ar2(Row):ante(Column,2)	units	-5500.591754	11031.18351	11102.37969	127.1422429	1140	LogLikelihood Converged
1965	Hamilton2018	Spatial Random	Yield	Harvest:Cultivar	ar3(Harvest):ar2(Row):ante(Column,2)	units	NA	NA	NA	NA	NA	Other
1966	Howlong2010	Spatial Random	Yield	Harvest:Cultivar	ar3(Harvest):ar2(Row):ante(Column,2)	units	-9386.802706	18815.60541	18927.18304	107.2929425	2016	LogLikelihood Converged
1967	Howlong2011	Spatial Random	Yield	Harvest:Cultivar	ar3(Harvest):ar2(Row):ante(Column,2)	units	-10501.34599	21044.69198	21159.14365	90.91782725	2304	LogLikelihood Converged
1968	Howlong2012	Spatial Random	Yield	Harvest:Cultivar	ar3(Harvest):ar2(Row):ante(Column,2)	units	-7777.994064	15597.98813	15705.46647	110.2889273	1620	LogLikelihood Converged
1969	Howlong2014	Spatial Random	Yield	Harvest:Cultivar	ar3(Harvest):ar2(Row):ante(Column,2)	units	-10462.90393	20967.80787	21081.39973	148.8158078	2268	LogLikelihood Converged
1970	LeongathaVIC2016	Spatial Random	Yield	Harvest:Cultivar	ar3(Harvest):ar2(Row):ante(Column,2)	units	-5528.085578	11100.17116	11203.50591	221.0791413	1080	Singularity in Average Information Matrix
1971	Macarthur2019	Spatial Random	Yield	Harvest:Cultivar	ar3(Harvest):ar2(Row):ante(Column,2)	units	-6407.654439	12913.30888	13156.59781	99.55811811	1406	Singularity in Average Information Matrix
1972	MtGambier2016	Spatial Random	Yield	Harvest:Cultivar	ar3(Harvest):ar2(Row):ante(Column,2)	units	NA	NA	NA	NA	NA	Other
1973	Shepparton2008	Spatial Random	Yield	Harvest:Cultivar	ar3(Harvest):ar2(Row):ante(Column,2)	units	-6228.521768	12503.04354	12615.07864	202.4581252	1296	Singularity in Average Information Matrix
1974	SmithtonTAS2017	Spatial Random	Yield	Harvest:Cultivar	ar3(Harvest):ar2(Row):ante(Column,2)	units	-9589.897326	19299.79465	19616.13856	196.0968498	1920	Singularity in Average Information Matrix
1975	Terang2018	Spatial Random	Yield	Harvest:Cultivar	ar3(Harvest):ar2(Row):ante(Column,2)	units	-12371.52804	24797.05607	24948.30742	125.9349253	2688	LogLikelihood Converged
1976	TimboonVIC2015	Spatial Random	Yield	Harvest:Cultivar	ar3(Harvest):ar2(Row):ante(Column,2)	units	NA	NA	NA	NA	NA	Other
1977	TongalaVIC2015	Spatial Random	Yield	Harvest:Cultivar	ar3(Harvest):ar2(Row):ante(Column,2)	units	-16342.10129	32786.20257	33086.92676	99.06987544	3584	LogLikelihood Converged
1978	Warrnambool2020	Spatial Random	Yield	Harvest:Cultivar	ar3(Harvest):ar2(Row):ante(Column,2)	units	NA	NA	NA	NA	NA	Other
1979	Ballarat2013	Spatial Random	Yield	Harvest:Cultivar	ar3(Harvest):ar2(Row):ante(Column,3)	units	-13825.20023	27714.40046	27894.38827	255.2706105	2720	LogLikelihood Converged
1980	Ballarat2017	Spatial Random	Yield	Harvest:Cultivar	ar3(Harvest):ar2(Row):ante(Column,3)	units	NA	NA	NA	NA	NA	Other
1981	Ballarat2019	Spatial Random	Yield	Harvest:Cultivar	ar3(Harvest):ar2(Row):ante(Column,3)	units	-5950.003314	11960.00663	12106.07706	141.6338753	1288	Singularity in Average Information Matrix
1982	Casterton2012	Spatial Random	Yield	Harvest:Cultivar	ar3(Harvest):ar2(Row):ante(Column,3)	units	-7627.872959	15287.74592	15372.10429	52.92048181	1920	LogLikelihood Converged
1983	CressyTAS2012	Spatial Random	Yield	Harvest:Cultivar	ar3(Harvest):ar2(Row):ante(Column,3)	units	-8951.611107	18097.22221	18608.64486	102.7997747	1920	Singularity in Average Information Matrix
1984	CressyTAS2014	Spatial Random	Yield	Harvest:Cultivar	ar3(Harvest):ar2(Row):ante(Column,3)	units	-8780.180831	17652.36166	17894.89199	116.0882684	1920	LogLikelihood Converged
1985	EllinbankVIC2015	Spatial Random	Yield	Harvest:Cultivar	ar3(Harvest):ar2(Row):ante(Column,3)	units	-12479.12148	24990.24296	25080.1035	143.2290254	2816	LogLikelihood Converged
1986	ElliottTAS2015	Spatial Random	Yield	Harvest:Cultivar	ar3(Harvest):ar2(Row):ante(Column,3)	units	-14570.30329	29218.60658	29443.16492	144.9058841	3120	LogLikelihood Converged
1987	GlenThompson2020	Spatial Random	Yield	Harvest:Cultivar	ar3(Harvest):ar2(Row):ante(Column,3)	units	-5499.936346	11031.87269	11107.81529	123.9734755	1140	LogLikelihood Converged
1988	Hamilton2018	Spatial Random	Yield	Harvest:Cultivar	ar3(Harvest):ar2(Row):ante(Column,3)	units	NA	NA	NA	NA	NA	Other
1989	Howlong2010	Spatial Random	Yield	Harvest:Cultivar	ar3(Harvest):ar2(Row):ante(Column,3)	units	-9382.978936	18813.95787	18941.47516	107.5430564	2016	LogLikelihood Converged
1990	Howlong2011	Spatial Random	Yield	Harvest:Cultivar	ar3(Harvest):ar2(Row):ante(Column,3)	units	-10500.22368	21048.44736	21179.24927	88.62438874	2304	LogLikelihood Converged
1991	Howlong2012	Spatial Random	Yield	Harvest:Cultivar	ar3(Harvest):ar2(Row):ante(Column,3)	units	-7775.528062	15599.05612	15721.88851	107.5210522	1620	LogLikelihood Converged
1992	Howlong2014	Spatial Random	Yield	Harvest:Cultivar	ar3(Harvest):ar2(Row):ante(Column,3)	units	-10454.0906	20956.18121	21086.00048	161.4281282	2268	LogLikelihood Converged
1993	LeongathaVIC2016	Spatial Random	Yield	Harvest:Cultivar	ar3(Harvest):ar2(Row):ante(Column,3)	units	-5520.458335	11102.91667	11248.52473	214.44424	1080	LogLikelihood Converged
1994	Macarthur2019	Spatial Random	Yield	Harvest:Cultivar	ar3(Harvest):ar2(Row):ante(Column,3)	units	-6305.731041	12747.46208	13085.08755	70.6967795	1406	Singularity in Average Information Matrix
1995	MtGambier2016	Spatial Random	Yield	Harvest:Cultivar	ar3(Harvest):ar2(Row):ante(Column,3)	units	NA	NA	NA	NA	NA	Other
1996	Shepparton2008	Spatial Random	Yield	Harvest:Cultivar	ar3(Harvest):ar2(Row):ante(Column,3)	units	-6203.605117	12465.21023	12606.47188	178.1866482	1296	Singularity in Average Information Matrix
1997	SmithtonTAS2017	Spatial Random	Yield	Harvest:Cultivar	ar3(Harvest):ar2(Row):ante(Column,3)	units	-9816.565471	19759.13094	20091.29204	196.8316182	1920	Convergence failed
1998	Terang2018	Spatial Random	Yield	Harvest:Cultivar	ar3(Harvest):ar2(Row):ante(Column,3)	units	-12369.13808	24802.27617	24981.53703	120.772951	2688	LogLikelihood Converged
1999	TimboonVIC2015	Spatial Random	Yield	Harvest:Cultivar	ar3(Harvest):ar2(Row):ante(Column,3)	units	-11257.66383	22729.32765	23324.03311	77.81684067	2560	Singularity in Average Information Matrix
[truncated: 12,974 more rows]
