# Supplementary material for: Estimation of ryegrass (Lolium) dry matter yield using genomic prediction considering genotype by environment interaction across south-eastern Australia
Source: Front Plant Sci. 2025 Jun 9;16:1579376. doi: 10.3389/fpls.2025.1579376 (PMC12183291; doi:10.3389/fpls.2025.1579376)
Supplement: Supplementary Table 3 — Seasonal and annual predictions for all base cultivars across the two identified mega-environments, AUM and TAS, based on the G×EBLUP model. [file DataSheet3.csv]

Variety	megaE	y_pred_season_Winter	se_pred_season_Winter	n_tri_Winter	n_har_Winter	n_obs_Winter	y_pred_season_Early_Spring	se_pred_season_Early_Spring	n_tri_Early_Spring	n_har_Early_Spring	n_obs_Early_Spring	y_pred_season_Late_Spring	se_pred_season_Late_Spring	n_tri_Late_Spring	n_har_Late_Spring	n_obs_Late_Spring	y_pred_season_Summer	se_pred_season_Summer	n_tri_Summer	n_har_Summer	n_obs_Summer	y_pred_season_Autumn	se_pred_season_Autumn	n_tri_Autumn	n_har_Autumn	n_obs_Autumn	y_pred_overall	se_y_pred_overall	n_tri_overall	n_har_overall	n_obs_overall
24Seven	AUM	1142.966549	31.04214696	14	48	195	1650.533053	23.37708749	14	69	279	1996.927129	21.10064902	14	101	406	1535.237327	22.69320022	14	113	455	1054.980542	26.02046674	14	83	334	7380.6446	56.10157326	14	414	1669
4Front	AUM	1236.512751	37.16396243	5	17	68	1812.645562	29.08531293	5	20	80	2111.591463	25.19583481	5	30	120	1590.812332	26.93677996	5	29	116	1164.328445	32.6373367	5	17	68	7915.890553	68.21093377	5	113	452
Alto	AUM	1276.281712	36.36738119	5	18	72	1788.454867	29.01971411	5	26	104	2124.600127	23.75421895	5	29	116	1629.395467	25.73788234	5	25	100	1188.602393	32.92863183	5	29	116	8007.334565	66.90087086	5	127	508
Ansa	AUM	1177.669728	30.89574385	14	50	196	1745.447587	23.07088703	14	70	276	2074.991635	20.82907095	14	100	392	1522.651491	22.19265499	14	110	432	1065.030269	27.75799185	14	84	336	7585.790711	56.42413544	14	414	1632
Arrow	AUM	1181.224154	33.83805805	7	21	84	1771.270984	28.14943918	7	34	136	2089.294156	22.91145379	7	37	148	1528.147817	24.3854091	7	28	112	1083.168426	31.79165239	7	33	132	7653.105538	63.7785007	7	153	612
AusVic	AUM	1220.831282	39.01262889	5	13	52	1784.986547	31.07063065	5	21	84	2140.881918	26.39745628	5	25	100	1577.369161	27.85673418	5	26	104	1180.809965	33.93866962	5	18	72	7904.878874	71.49843309	5	103	412
Avalon	AUM	1135.366735	28.46397941	12	32	128	1701.731778	23.80483295	12	51	204	2152.073936	19.66812458	12	63	252	1450.721596	21.58978273	12	60	240	1050.339841	27.76806471	12	52	208	7490.233886	54.78035648	12	258	1032
Award	AUM	1193.014741	41.72409545	1	2	8	1746.426963	33.21590013	1	3	12	2072.587767	28.42920834	1	5	20	1531.572676	29.90618016	1	4	16	1115.219773	36.38847848	1	1	4	7658.82192	76.62190958	1	15	60
BL001	AUM	1242.530679	41.12213858	1	4	16	1782.707078	32.71545688	1	5	20	2133.446938	27.86872022	1	6	24	1607.117819	29.25016026	1	3	12	1157.780369	36.27936837	1	6	24	7923.582882	75.56296323	1	24	96
BL002	AUM	1283.195729	41.16826164	1	4	16	1828.107037	32.75288689	1	5	20	2156.622055	27.90060968	1	6	24	1616.064052	29.28864484	1	3	12	1195.848105	36.32314232	1	6	24	8079.836978	75.65194493	1	24	96
BL003	AUM	1239.048561	41.12669969	1	4	16	1782.811201	32.71917278	1	5	20	2116.645434	27.87203012	1	6	24	1574.283896	29.25409696	1	3	12	1130.900568	36.28349853	1	6	24	7843.689661	75.57178185	1	24	96
BL004	AUM	1223.924778	41.20305152	1	4	16	1773.492315	32.78105178	1	5	20	2080.409931	27.92387437	1	6	24	1569.14423	29.31699484	1	3	12	1121.013544	36.35716212	1	6	24	7767.984796	75.7189606	1	24	96
BL005	AUM	1182.5176	41.20037532	1	4	16	1729.113849	32.77892539	1	5	20	2048.589452	27.92253242	1	6	24	1542.422471	29.31519258	1	3	12	1081.630701	36.35397095	1	6	24	7584.274073	75.71385879	1	24	96
BL006	AUM	1192.477439	40.78138648	2	8	32	1710.069181	32.43368034	2	11	44	2059.949364	27.5208296	2	11	44	1532.620301	28.84017808	2	7	28	1094.293033	35.96835482	2	11	44	7589.409319	74.81937975	2	48	192
BL007	AUM	1213.984848	41.22531037	1	4	16	1753.991171	32.79915451	1	5	20	2083.550464	27.93971603	1	6	24	1559.303092	29.33594705	1	3	12	1129.060234	36.37770433	1	6	24	7739.88981	75.76195381	1	24	96
BL008	AUM	1281.670705	40.79175572	2	8	32	1832.641323	32.44208045	2	11	44	2151.693923	27.52808489	2	11	44	1633.512813	28.84892966	2	7	28	1226.286694	35.97830424	2	11	44	8125.805458	74.83949822	2	48	192
BL009	AUM	1264.814478	40.34814099	3	12	48	1771.425216	32.0178143	3	16	64	2090.545264	27.17477306	3	18	72	1583.015237	28.3963151	3	12	48	1195.925948	35.63612765	3	17	68	7905.726143	73.9450168	3	75	300
BL010	AUM	1185.18653	42.00097315	1	4	16	1719.08219	33.43406501	1	6	24	2053.246261	28.49040474	1	5	20	1524.925391	29.96765811	1	4	16	1102.563426	36.96150365	1	5	20	7585.003797	77.18701248	1	24	96
BL011	AUM	1328.832171	41.94863638	1	4	16	1844.883193	33.39162362	1	6	24	2189.509774	28.45467713	1	5	20	1661.222685	29.92426443	1	4	16	1239.045175	36.91098925	1	5	20	8263.492998	77.0859261	1	24	96
BL012	AUM	1259.580477	42.06259189	1	4	16	1802.560322	33.48396024	1	6	24	2138.181835	28.53220728	1	5	20	1617.274731	30.01835484	1	4	16	1185.459647	37.02157442	1	5	20	8003.057012	77.30603263	1	24	96
BL013	AUM	1211.451818	41.93656292	1	4	16	1759.907965	33.38183815	1	6	24	2092.943533	28.44632734	1	5	20	1565.192059	29.91415618	1	4	16	1133.176235	36.8992405	1	5	20	7762.671611	77.06248541	1	24	96
BL014	AUM	1216.882151	40.5749694	2	8	32	1776.514547	32.26642137	2	11	44	2127.813967	27.37609708	2	11	44	1595.795749	28.66573433	2	7	28	1169.9755	35.77082369	2	11	44	7886.981913	74.4189286	2	48	192
BL015	AUM	1267.479517	41.70611085	1	4	16	1802.445162	33.19515655	1	6	24	2138.822533	28.28886542	1	5	20	1617.585168	29.72318881	1	4	16	1180.032289	36.67463788	1	5	20	8006.364669	76.61641485	1	24	96
BL016	AUM	1198.660857	37.12995359	5	10	40	1773.733529	30.64572998	5	22	88	2066.841749	26.19766847	5	28	112	1549.460043	27.82353707	5	33	132	1104.904381	34.3939744	5	30	120	7693.600559	70.43583422	5	123	492
BL017	AUM	1184.348184	40.75392319	2	7	24	1815.440599	32.29476229	2	8	28	2109.467833	27.72471215	2	15	52	1607.75855	29.12141268	2	12	40	1108.917721	35.02301384	2	3	12	7825.932887	74.47927071	2	45	156
BanquetII	AUM	1208.959234	34.01216312	7	21	84	1735.543445	28.28517867	7	34	136	2094.926351	23.03037811	7	37	148	1583.451789	24.527145	7	28	112	1146.194353	31.95019108	7	33	132	7769.075173	64.10672695	7	153	612
Barberia	AUM	1238.280428	39.04942135	2	6	24	1760.73587	31.24799085	2	9	36	2122.794085	25.8601043	2	8	32	1600.025197	27.72441533	2	6	24	1115.234486	34.39245084	2	5	20	7837.070066	71.56481757	2	34	136
Base	AUM	1340.426518	25.97732526	19	56	220	1793.853504	20.42536803	19	80	316	2129.771789	18.39511838	19	110	432	1664.587247	19.2759127	19	106	416	1258.601	23.23215444	19	83	332	8187.240057	48.39102476	19	435	1716
Bealey	AUM	1284.750213	31.38634216	12	35	140	1767.629665	26.3316133	12	56	224	2096.500673	21.40795315	12	64	256	1621.844033	22.88776258	12	58	232	1204.528897	30.31319841	12	61	244	7975.25348	59.82889323	12	274	1096
Bolton	AUM	1150.714071	41.75538075	1	4	16	1693.358697	33.20516306	1	5	20	2031.458383	28.37134955	1	5	20	1501.982545	29.48010428	1	1	4	1073.70988	36.34966077	1	1	4	7451.223575	76.42906866	1	16	64
Boomer	AUM	1166.164294	41.79209489	1	4	16	1713.258549	33.23502601	1	5	20	2033.155435	28.39620323	1	5	20	1519.862496	29.51218069	1	1	4	1081.192167	36.38732828	1	1	4	7513.632941	76.50161421	1	16	64
Camel	AUM	1183.413019	41.76134733	1	4	16	1726.593798	33.20992404	1	5	20	2059.204864	28.37520076	1	5	20	1531.144331	29.48385683	1	1	4	1097.11477	36.35462703	1	1	4	7597.470782	76.43963582	1	16	64
Endure	AUM	1066.715675	40.2234296	3	9	36	1627.852653	32.23917514	3	16	64	1942.555625	27.46185879	3	18	72	1440.456288	28.52531164	3	14	56	994.7446748	35.42899849	3	14	56	7072.324916	74.02938423	3	71	284
Excess	AUM	1249.030769	30.04951971	12	33	128	1707.832014	24.5876522	12	51	200	2054.170421	21.41819925	12	71	276	1583.564652	23.1470371	12	73	284	1163.02358	28.74702746	12	60	240	7757.621436	57.69265507	12	288	1128
Expo	AUM	1245.372975	32.35405115	11	31	124	1698.288673	25.14250815	11	44	176	2100.44728	21.9519254	11	62	248	1583.205599	23.72424967	11	65	260	1144.03402	29.19034563	11	53	212	7771.348549	59.79743867	11	255	1020
Extreme	AUM	1207.409527	37.29430188	3	12	48	1729.602236	29.81675205	3	19	76	2084.487612	24.57312884	3	19	76	1563.858492	26.48564238	3	19	76	1144.132921	33.25305251	3	17	68	7729.490787	68.49085392	3	86	344
Fitzroy	AUM	1194.622899	39.50256332	2	5	20	1774.220597	32.4332734	2	11	44	2060.797688	27.65807686	2	12	48	1517.736472	28.72231979	2	7	28	1110.257723	35.6481621	2	8	32	7657.635379	73.98041675	2	43	172
Governor	AUM	1218.347287	40.67343955	3	19	88	1752.60637	32.20799708	3	23	104	2098.443758	27.61946238	3	32	152	1564.118591	28.91708581	3	22	104	1137.473982	34.92178738	3	14	64	7770.989988	74.23104168	3	110	512
Halo	AUM	1268.501105	26.48191174	15	40	160	1727.366455	21.39303287	15	61	244	2041.915669	18.12463368	15	78	312	1654.351765	20.09047069	15	79	316	1183.178068	27.17641185	15	75	300	7875.313062	51.28001779	15	333	1332
Helix	AUM	1066.28545	40.37091212	3	12	48	1613.527206	32.06619943	3	16	64	1919.474603	27.17332276	3	16	64	1417.188331	28.05867141	3	8	32	953.9551549	35.20426386	3	12	48	6970.430745	73.64149915	3	64	256
Impact2	AUM	1226.994861	29.36458685	14	44	176	1797.301197	24.07352787	14	66	264	2128.253916	20.5822055	14	82	328	1581.852219	21.53063162	14	75	300	1137.951948	28.79703894	14	77	308	7872.354141	56.1985626	14	344	1376
Jeta	AUM	1085.885775	34.65744317	6	14	56	1758.092869	28.62455509	6	28	112	2093.129087	24.64271667	6	38	152	1527.466443	26.58815053	6	47	188	1041.379575	33.05651772	6	40	160	7505.953749	66.53893686	6	167	668
Jumbuck	AUM	1149.099448	41.74407934	1	2	8	1687.664819	33.23207179	1	3	12	2025.103358	28.44254349	1	5	20	1494.424363	29.92228351	1	4	16	1069.223263	36.40902011	1	1	4	7425.515252	76.6607907	1	15	60
Kamo	AUM	1164.816356	39.51455263	1	2	8	1726.246177	31.65542042	1	4	16	2058.964112	26.24584905	1	3	12	1498.317207	28.54694009	1	5	20	1095.198267	35.19715459	1	4	16	7543.54212	72.84282794	1	18	72
Kidman	AUM	1254.016701	35.91879099	8	20	80	1829.52377	29.68258894	8	35	140	2111.685727	25.33424037	8	45	180	1594.284298	26.45039167	8	43	172	1176.208017	32.79954901	8	38	152	7965.718513	67.73826838	8	181	724
Kingsgate	AUM	1133.862858	39.73236133	2	5	20	1642.360989	30.99376112	2	5	20	2031.831005	26.95117682	2	10	40	1452.798656	28.6116378	2	11	44	1037.481531	35.53243695	2	9	36	7298.335039	73.12195013	2	40	160
Kingston	AUM	1191.213232	41.76395473	1	4	16	1734.700754	33.21217482	1	5	20	2070.603008	28.37723048	1	5	20	1537.033032	29.48819316	1	1	4	1106.403692	36.35893028	1	1	4	7639.953719	76.44651089	1	16	64
Legion	AUM	1272.061337	35.13895145	8	23	95	1770.605874	26.97661652	8	28	115	2065.601947	23.8912853	8	45	182	1587.971189	25.35593071	8	42	171	1185.174784	29.2383687	8	23	94	7881.415132	63.4908079	8	161	657
Matrix	AUM	1183.727045	33.85917548	10	24	96	1723.884108	28.03289195	10	41	164	2013.887836	23.97301991	10	53	212	1525.372696	24.81646488	10	54	216	1061.884764	29.81164753	10	43	172	7508.75645	63.33706447	10	215	860
Maxsyn	AUM	1296.728855	36.9519232	4	13	52	1797.27568	29.233052	4	17	68	2133.46833	25.21659486	4	26	104	1646.910127	26.85442921	4	29	116	1222.723056	31.71896895	4	14	56	8097.106048	67.69893628	4	99	396
Meridian	AUM	1116.797472	41.79215487	1	4	16	1674.039918	33.23520699	1	5	20	1993.016806	28.39651309	1	5	20	1464.105864	29.514324	1	1	4	1034.143823	36.38904452	1	1	4	7282.103883	76.50348379	1	16	64
Munch	AUM	1258.301151	41.03362064	1	2	8	1792.926671	32.64017733	1	3	12	2123.791116	27.91591244	1	5	20	1602.146099	29.38826882	1	4	16	1175.081097	35.71551458	1	1	4	7952.246134	75.28416627	1	15	60
Ohau	AUM	1198.590843	40.97696568	3	12	48	1747.935734	32.50530369	3	16	64	2085.329853	27.67794096	3	17	68	1548.553423	28.61417372	3	10	40	1110.914709	35.68942321	3	12	48	7691.324562	74.79492474	3	67	268
One50	AUM	1262.440639	23.02855851	21	78	317	1732.740571	18.34808368	21	120	482	2023.016916	15.72493	21	160	640	1633.037042	17.18017772	21	163	657	1158.416622	21.41125805	21	139	558	7809.65179	43.2185213	21	660	2654
Perun	AUM	1124.848894	39.73067205	1	1	4	1715.438462	32.65295876	1	6	24	2076.884015	27.88115802	1	7	28	1539.657711	29.3956525	1	6	24	1098.032818	36.35256153	1	7	28	7554.8619	74.88467204	1	27	108
Platform	AUM	1255.990252	33.21271987	10	29	110	1751.483437	25.04961931	10	35	134	2115.180553	22.2444641	10	54	208	1600.121629	24.06632287	10	54	202	1193.956227	28.10671585	10	35	126	7916.732098	59.95464739	10	207	780
Platinum	AUM	1312.516933	35.81049721	7	20	80	1799.795873	28.42499848	7	30	120	2148.846685	24.42104888	7	38	152	1621.454595	26.11643264	7	40	160	1186.613641	32.7239948	7	39	156	8069.227727	66.63098204	7	167	668
Prospect	AUM	1241.797481	30.08169894	12	30	120	1781.510559	24.61297099	12	47	188	2067.777813	21.43826937	12	65	260	1561.171921	23.16763034	12	67	268	1160.594582	28.76866374	12	56	224	7812.852357	57.74670081	12	265	1060
Rely	AUM	1183.392481	40.65105769	3	22	88	1696.601885	32.18954964	3	26	104	2066.325277	27.60433854	3	38	152	1513.159454	28.89893702	3	26	104	1092.442658	34.8988982	3	16	64	7551.921756	74.18730861	3	128	512
Request	AUM	1239.718789	39.95341503	2	5	20	1764.539575	31.74076213	2	7	28	2115.258504	27.04728822	2	9	36	1577.197801	28.60286936	2	8	32	1145.033614	35.65858527	2	10	40	7841.748282	73.65436846	2	39	156
Revolution	AUM	1139.622077	38.40909605	3	10	40	1653.879074	30.72050287	3	14	56	1997.176303	25.36819878	3	14	56	1483.078785	26.99914766	3	9	36	1037.410367	33.86638297	3	11	44	7311.166606	70.2740303	3	58	232
Reward	AUM	1266.11319	27.33761991	16	42	164	1700.954731	21.66347514	16	61	240	2089.923459	19.58394543	16	89	348	1662.551575	21.23477229	16	92	360	1196.512937	24.86898518	16	67	268	7916.055892	51.66782862	16	351	1380
Rohan	AUM	1164.396201	40.80329345	1	2	8	1711.21701	32.45782873	1	3	12	2038.678958	27.69675433	1	4	16	1519.509824	29.31629511	1	4	16	1084.05387	36.33394001	1	4	16	7517.855862	75.26705759	1	17	68
SFHustle	AUM	1223.756996	30.34904462	13	34	132	1802.911863	25.03144622	13	53	208	2108.362837	21.79464634	13	74	288	1579.662414	23.14476535	13	75	292	1130.602387	26.92419025	13	55	220	7845.296498	57.29953405	13	291	1140
Samson	AUM	1186.900785	37.92761556	2	8	32	1728.565151	30.36867394	2	15	60	2060.533177	25.07906409	2	13	52	1512.280395	27.44867149	2	19	76	1086.491402	34.20939982	2	16	64	7574.770909	70.09588031	2	71	284
Shogun	AUM	1282.789177	35.29971575	9	28	112	1969.803344	27.81996487	9	40	160	2118.179662	23.96928155	9	52	208	1695.733059	25.615552	9	52	208	1160.11606	31.8048601	9	46	184	8226.621301	65.28592854	9	218	872
Tyson	AUM	1193.80532	41.81380944	1	2	8	1733.323482	33.28849723	1	3	12	2073.485494	28.48905696	1	5	20	1544.884064	29.97838448	1	4	16	1114.879677	36.48127335	1	1	4	7660.378037	76.79669209	1	15	60
Ultra	AUM	1162.369977	35.61285822	8	20	80	1689.069153	28.01213752	8	31	124	2040.594405	23.89532063	8	39	156	1539.314402	25.53547473	8	45	180	1059.583695	32.0964143	8	41	164	7490.931632	65.62150675	8	176	704
Victoca	AUM	1215.833838	42.22694061	0	0	0	1750.226374	33.61758681	0	0	0	2094.254358	28.74900761	0	0	0	1564.106392	30.28198939	0	0	0	1130.750512	37.15926099	0	0	0	7755.171474	77.70181242	0	0	0
Victorian	AUM	958.0856548	26.02525231	20	68	269	1747.962927	20.68855536	20	97	385	2107.88263	17.11060685	20	131	518	1217.322268	18.85057179	20	133	525	926.3402309	23.05521538	20	101	406	6957.593711	47.8015686	20	530	2103
Viscount	AUM	1233.77173	34.19889611	8	20	82	1797.543552	26.71514924	8	29	118	2108.888235	23.26227277	8	42	168	1586.804087	25.28374988	8	53	214	1171.361199	31.21040618	8	43	174	7898.368804	63.54332766	8	187	756
WintasII	AUM	1195.645512	40.96786163	2	6	24	1779.131113	32.40998225	2	7	28	2105.911782	27.8486735	2	10	40	1548.713827	29.0361432	2	10	40	1120.431942	35.84227159	2	9	36	7749.834176	75.04723377	2	42	168
24Seven	TAS	918.2838841	68.64228362	1	1	4	1366.54183	74.18736821	1	3	12	1814.959813	47.11102526	1	6	24	1384.338237	55.80184544	1	5	20	968.3365267	57.50466895	1	5	20	6452.460292	137.3157322	1	20	80
4Front	TAS	915.7545956	70.37939032	1	1	4	1327.514367	75.68748356	1	3	12	1962.190555	48.10223653	1	6	24	1444.278326	56.87321227	1	5	20	1067.805147	58.62504968	1	5	20	6717.54299	140.2395723	1	20	80
Alto	TAS	1029.443417	90.3474818	0	0	0	1403.281342	82.53838878	0	0	0	1943.107118	53.43437617	0	0	0	1551.12124	62.5400938	0	0	0	1077.502462	64.06621592	0	0	0	7004.455579	160.7676242	0	0	0
Ansa	TAS	971.1272704	57.60109502	2	4	16	1361.695824	58.25085788	2	5	20	1905.059662	37.11247946	2	11	44	1530.194838	41.4461157	2	8	32	971.2695884	43.71156181	2	8	32	6739.347183	108.2444727	2	36	144
Arrow	TAS	838.3562768	77.52622499	2	7	28	1375.855844	58.71258258	2	4	16	1904.327169	38.81729539	2	10	40	1474.91687	44.64195447	2	8	32	983.6640977	45.39916325	2	7	28	6577.120257	122.5489839	2	36	144
AusVic	TAS	946.5115321	91.07605729	0	0	0	1424.575259	83.42227044	0	0	0	1900.954945	54.0186699	0	0	0	1488.380281	63.01370017	0	0	0	1011.279909	64.63990451	0	0	0	6771.701926	162.2380466	0	0	0
Avalon	TAS	948.6303166	51.75762429	3	8	32	1398.032247	46.97947113	3	7	28	2054.969247	30.00022793	3	16	64	1536.090286	35.18752952	3	13	52	1113.949258	36.23766449	3	12	48	7051.671355	91.30863387	3	56	224
Award	TAS	873.9830382	94.66443455	0	0	0	1401.330007	86.15078032	0	0	0	1862.563976	55.82768397	0	0	0	1404.48398	64.99180735	0	0	0	1014.196689	66.68246805	0	0	0	6556.55769	167.8407846	0	0	0
BL001	TAS	959.5980053	93.86689057	0	0	0	1379.826035	85.45195039	0	0	0	1951.050157	55.36183876	0	0	0	1496.151723	64.43604834	0	0	0	1094.676816	66.13060898	0	0	0	6881.302736	166.4428548	0	0	0
BL002	TAS	943.3273928	93.96751416	0	0	0	1426.203438	85.54470318	0	0	0	1963.098615	55.42269327	0	0	0	1516.132301	64.5037797	0	0	0	1054.489701	66.20106501	0	0	0	6903.251447	166.6216777	0	0	0
BL003	TAS	964.0130775	93.87552828	0	0	0	1370.442658	85.45985098	0	0	0	1903.739241	55.36702391	0	0	0	1416.831514	64.4418328	0	0	0	1016.118934	66.13661822	0	0	0	6671.145424	166.458134	0	0	0
BL004	TAS	960.4420664	94.05010322	0	0	0	1372.647347	85.62114325	0	0	0	1876.503468	55.47283648	0	0	0	1446.798954	64.55952821	0	0	0	979.286222	66.25909358	0	0	0	6635.678057	166.7688155	0	0	0
BL005	TAS	956.2014853	94.03994804	0	0	0	1333.754318	85.61158268	0	0	0	1849.975357	55.4665691	0	0	0	1403.960526	64.55259003	0	0	0	997.4202539	66.2518529	0	0	0	6541.311941	166.7505325	0	0	0
BL006	TAS	888.5136141	93.60257109	0	0	0	1325.510393	85.23006506	0	0	0	1873.477764	55.21453753	0	0	0	1402.483507	64.27400832	0	0	0	1036.698046	65.96240617	0	0	0	6526.683324	166.0013182	0	0	0
BL007	TAS	932.6206667	94.09481679	0	0	0	1326.820567	85.66218021	0	0	0	1915.522424	55.49976467	0	0	0	1455.113373	64.58953469	0	0	0	1006.19275	66.29028604	0	0	0	6636.26978	166.8480673	0	0	0
BL008	TAS	998.2540565	93.62542774	0	0	0	1489.0829	85.25107011	0	0	0	1994.701602	55.22832544	0	0	0	1492.599719	64.28934087	0	0	0	1084.036024	65.9783574	0	0	0	7058.674301	166.041852	0	0	0
BL009	TAS	888.1224491	93.4133876	0	0	0	1397.941421	85.07743088	0	0	0	1926.945453	55.11274448	0	0	0	1456.359807	64.16392427	0	0	0	1080.916865	65.84859974	0	0	0	6750.285995	165.6945747	0	0	0
BL010	TAS	870.4041077	95.16116693	0	0	0	1326.083625	86.62049702	0	0	0	1867.174659	56.13019152	0	0	0	1417.417305	65.30081694	0	0	0	992.3413449	67.02488341	0	0	0	6473.421042	168.7183697	0	0	0
BL011	TAS	979.332776	95.04000969	0	0	0	1448.835524	86.50854618	0	0	0	1995.232928	56.05682188	0	0	0	1541.492682	65.21918745	0	0	0	1115.091147	66.93988541	0	0	0	7079.985056	168.5027892	0	0	0
BL012	TAS	965.9408641	95.30489137	0	0	0	1413.597207	86.75336537	0	0	0	1947.218444	56.21734068	0	0	0	1493.990102	65.39775682	0	0	0	1082.894121	67.12576615	0	0	0	6903.640737	168.9742383	0	0	0
BL013	TAS	893.9748424	95.01253348	0	0	0	1355.205962	86.48318097	0	0	0	1905.752479	56.04018189	0	0	0	1445.558209	65.20068207	0	0	0	1032.053522	66.92062746	0	0	0	6632.545014	168.4539208	0	0	0
BL014	TAS	869.6116426	93.15056403	0	0	0	1354.22913	84.81485571	0	0	0	1931.805107	54.9419782	0	0	0	1487.862283	63.97092846	0	0	0	1077.746662	65.64710529	0	0	0	6721.254824	165.199971	0	0	0
BL015	TAS	953.9392393	94.47978357	0	0	0	1388.13585	85.99088954	0	0	0	1953.220616	55.71724872	0	0	0	1487.842485	64.84156803	0	0	0	1072.559905	66.54688475	0	0	0	6855.698096	167.5057945	0	0	0
BL016	TAS	900.3281451	87.34624081	1	4	16	1340.185042	75.74768603	1	2	8	1907.892296	49.25839012	1	5	20	1507.125229	58.87357783	1	5	20	1031.082606	59.64697371	1	4	16	6686.613317	151.0540511	1	20	80
BL017	TAS	904.079055	93.02640828	0	0	0	1358.425369	84.87907809	0	0	0	1981.683295	54.97507494	0	0	0	1410.982079	64.06044695	0	0	0	1040.904315	65.71921498	0	0	0	6696.074112	165.237361	0	0	0
BanquetII	TAS	1031.789185	77.93281071	2	7	28	1276.308046	59.16613427	2	4	16	1828.085917	39.10760176	2	10	40	1547.246965	44.96937372	2	8	32	1061.089722	45.74334239	2	7	28	6744.519835	123.3622993	2	36	144
Barberia	TAS	794.1599032	83.24205615	1	3	12	1489.404397	69.74158411	1	2	8	1962.990982	45.611161	1	5	20	1361.639476	51.07957049	1	3	12	956.5949491	52.91077374	1	3	12	6564.789707	138.8602858	1	16	64
Base	TAS	1137.188825	51.61249446	3	8	32	1238.065828	46.88796	3	7	28	1839.910534	29.94325756	3	16	64	1646.776946	35.03738514	3	13	52	1167.208476	36.1040481	3	12	48	7029.15061	91.04971004	3	56	224
Bealey	TAS	893.8088453	75.88239237	2	7	28	1294.756052	57.32162616	2	4	16	1778.648256	37.87335042	2	10	40	1512.151127	43.45225699	2	8	32	1003.794308	44.2802266	2	7	28	6483.158587	119.6960069	2	36	144
Bolton	TAS	828.0756856	86.16134146	1	3	12	1256.693103	72.26667127	1	2	8	1860.096089	47.33461597	1	5	20	1333.538507	52.6972217	1	3	12	953.3013994	54.73072528	1	3	12	6231.704784	143.7333082	1	16	64
Boomer	TAS	666.2291659	86.2634813	1	3	12	1332.98618	72.3745565	1	2	8	1782.990092	47.40399738	1	5	20	1269.048105	52.78042481	1	3	12	873.4415269	54.81559849	1	3	12	5924.69507	143.9344527	1	16	64
Camel	TAS	794.5073574	86.17099172	1	3	12	1329.822397	72.27179156	1	2	8	1878.507808	47.33843105	1	5	20	1319.268619	52.69948848	1	3	12	992.1778565	54.73366398	1	3	12	6314.284038	143.7448739	1	16	64
Endure	TAS	567.7478768	81.09439585	2	7	28	1121.831668	62.03645806	2	4	16	1700.552427	41.02874312	2	10	40	1115.248044	46.8538425	2	8	32	825.0917527	47.82649347	2	7	28	5330.471768	128.8054229	2	36	144
Excess	TAS	1018.896599	64.66682617	2	5	20	1302.763205	66.2713105	2	5	20	1900.223341	42.14747406	2	11	44	1508.559244	51.74547999	2	10	40	1027.097483	52.51674695	2	9	36	6757.539872	125.6411476	2	40	160
Expo	TAS	981.3716448	69.1939026	1	1	4	1369.66717	74.63911216	1	3	12	1835.609113	47.42045114	1	6	24	1487.313578	56.15471036	1	5	20	1020.608236	57.8838123	1	5	20	6694.569741	138.2439135	1	20	80
Extreme	TAS	986.2148504	78.5639883	2	7	28	1379.579827	59.77565761	2	4	16	1927.009879	39.51662589	2	10	40	1451.387981	45.54080051	2	8	32	1116.596485	46.28585256	2	7	28	6860.789022	124.5926879	2	36	144
Fitzroy	TAS	775.275927	81.49085999	2	7	28	1613.112865	62.42222431	2	4	16	1852.730679	41.28711471	2	10	40	1349.149215	47.14783097	2	8	32	1012.434891	48.12688217	2	7	28	6602.703577	129.541634	2	36	144
Governor	TAS	910.6665084	93.1409895	0	0	0	1381.447069	84.98874767	0	0	0	1888.354079	55.04556888	0	0	0	1448.011789	64.13684491	0	0	0	1034.336422	65.80177237	0	0	0	6662.815867	165.4441112	0	0	0
Halo	TAS	1053.831654	51.15781527	3	8	32	1367.282855	46.44201316	3	7	28	1716.617122	29.63861193	3	16	64	1524.696656	34.75479176	3	13	52	1140.187381	35.79458831	3	12	48	6802.615668	90.23069361	3	56	224
Helix	TAS	686.9179464	84.6983568	1	3	12	1195.211305	70.9024338	1	2	8	1724.384346	46.42618262	1	5	20	1256.39724	51.64102553	1	3	12	760.2358223	53.65435324	1	3	12	5623.146659	141.0742441	1	16	64
Impact2	TAS	996.7696595	52.32651919	3	8	32	1453.454708	47.55192108	3	7	28	1912.09878	30.38622472	3	16	64	1466.761449	35.51600358	3	13	52	1105.238845	36.60949757	3	12	48	6934.323441	92.32667158	3	56	224
Jeta	TAS	732.0961155	65.67518104	2	5	20	1233.539822	67.12827037	2	5	20	1910.265489	42.70199674	2	11	44	1367.010137	52.3172021	2	10	40	1016.651226	53.10425546	2	9	36	6259.562789	127.2794021	2	40	160
Jumbuck	TAS	828.7687866	94.70957396	0	0	0	1315.516493	86.19249804	0	0	0	1818.622295	55.85502949	0	0	0	1370.831829	65.02212403	0	0	0	962.9634647	66.71408785	0	0	0	6296.702869	167.9210546	0	0	0
Kamo	TAS	810.1723842	92.21218942	0	0	0	1441.092525	84.18705764	0	0	0	1890.687184	54.50489907	0	0	0	1366.679249	63.77824043	0	0	0	1011.30902	65.30912982	0	0	0	6519.940362	163.9947529	0	0	0
Kidman	TAS	976.4049865	78.07129875	2	7	28	1398.588756	59.49590089	2	4	16	1988.868018	39.29828033	2	10	40	1526.811392	44.93101011	2	8	32	1111.272227	45.86278495	2	7	28	7001.945379	123.6989711	2	36	144
Kingsgate	TAS	829.1481544	94.15685238	0	0	0	1320.5234	85.64702676	0	0	0	1816.714945	55.5092418	0	0	0	1372.633576	64.62537205	0	0	0	962.522521	66.34185274	0	0	0	6301.542595	166.9127979	0	0	0
Kingston	TAS	962.7404577	86.18810006	1	3	12	1316.917521	72.29705266	1	2	8	1956.224752	47.35393758	1	5	20	1425.118928	52.72135658	1	3	12	1101.717214	54.75508279	1	3	12	6762.718874	143.7891107	1	16	64
Legion	TAS	922.3799765	69.74339828	1	1	4	1242.999945	75.14915748	1	3	12	1899.11028	47.74706621	1	6	24	1501.681047	56.50990453	1	5	20	1025.476086	58.24220892	1	5	20	6591.647334	139.2007328	1	20	80
Matrix	TAS	944.8251403	81.85139274	1	3	12	1261.943787	68.69947428	1	2	8	1847.665232	44.91153598	1	5	20	1470.44172	49.93621466	1	3	12	999.656788	51.91743379	1	3	12	6524.532667	136.4747588	1	16	64
Maxsyn	TAS	988.2816823	70.85345527	1	1	4	1414.072678	76.03311271	1	3	12	1910.554398	48.3359968	1	6	24	1548.013117	57.14407433	1	5	20	1137.223258	58.9033455	1	5	20	6998.145133	140.9704376	1	20	80
Meridian	TAS	591.8907462	86.27347061	1	3	12	1064.367687	72.39225152	1	2	8	1812.430458	47.41463859	1	5	20	1139.414897	52.79644038	1	3	12	724.5767038	54.83105366	1	3	12	5332.680492	143.964601	1	16	64
Munch	TAS	967.1217489	73.18342023	1	1	4	1442.195765	78.00121402	1	3	12	1949.381979	49.64266597	1	6	24	1495.362449	58.58807894	1	5	20	1068.865397	60.39855734	1	5	20	6922.927339	144.8618148	1	20	80
Ohau	TAS	755.0631399	85.6206584	1	3	12	1269.635965	71.73861321	1	2	8	1828.265477	46.98721619	1	5	20	1379.024142	52.28075981	1	3	12	945.3832417	54.30974885	1	3	12	6177.371966	142.7163303	1	16	64
One50	TAS	1084.445354	50.45861306	3	16	64	1369.764036	45.59706041	3	11	44	1812.320736	29.08849088	3	26	104	1571.80953	34.19037328	3	23	92	1071.00521	35.17516606	3	20	80	6909.344867	88.75571973	3	96	384
Perun	TAS	746.790579	90.27302611	1	4	16	1381.03914	77.85360706	1	2	8	1872.103737	50.64474942	1	5	20	1358.054738	60.42659741	1	5	20	945.8325811	61.22513584	1	4	16	6303.820775	155.4837128	1	20	80
Platform	TAS	909.5460248	69.50597717	1	1	4	1384.583959	74.95027564	1	3	12	1888.015626	47.62041633	1	6	24	1487.210601	56.37547171	1	5	20	1048.870801	58.11342707	1	5	20	6718.227012	138.8225232	1	20	80
Platinum	TAS	1039.810721	69.47238571	1	1	4	1432.016546	74.87356229	1	3	12	2007.187274	47.56774373	1	6	24	1465.979378	56.28422663	1	5	20	1141.822464	58.0100248	1	5	20	7086.816383	138.6658938	1	20	80
Prospect	TAS	961.2119802	64.70650693	2	5	20	1423.591965	66.302717	2	5	20	1904.532684	42.1694563	2	11	44	1535.146811	51.76675439	2	10	40	1048.415376	52.53957889	2	9	36	6872.898816	125.7038169	2	40	160
Rely	TAS	842.4554052	93.08953719	0	0	0	1339.055909	84.94168612	0	0	0	1847.965156	55.01454169	0	0	0	1397.239357	64.1026761	0	0	0	991.5131474	65.765922	0	0	0	6418.228976	165.3531413	0	0	0
Request	TAS	936.5337814	93.7043824	0	0	0	1416.951885	85.35201578	0	0	0	1913.746451	55.31121755	0	0	0	1445.328302	64.4224031	0	0	0	1061.175462	66.14032002	0	0	0	6773.735881	166.2816785	0	0	0
Revolution	TAS	874.6465428	82.58868537	1	3	12	1211.686206	69.11810575	1	2	8	1775.520783	45.20579865	1	5	20	1390.484067	50.51752419	1	3	12	931.6250806	52.3743315	1	3	12	6183.962679	137.6112589	1	16	64
Reward	TAS	980.7921923	64.43792465	2	5	20	1306.551355	66.06355852	2	5	20	1848.170055	42.00707	2	11	44	1480.759235	51.58099552	2	10	40	1091.85588	52.34104376	2	9	36	6708.128717	125.2254678	2	40	160
Rohan	TAS	868.5193822	95.07047916	0	0	0	1313.413699	86.46773104	0	0	0	1867.924075	56.05383034	0	0	0	1413.09242	65.23725345	0	0	0	987.5734527	66.98435391	0	0	0	6450.523029	168.5226968	0	0	0
SFHustle	TAS	949.8048113	64.94926009	2	5	20	1295.810103	66.5075101	2	5	20	1954.941452	42.2957375	2	11	44	1474.016921	51.89513113	2	10	40	999.8341652	52.65754823	2	9	36	6674.407452	126.0813496	2	40	160
Samson	TAS	890.4580498	91.60178984	0	0	0	1345.787033	83.63447482	0	0	0	1858.151713	54.15806562	0	0	0	1408.532027	63.42457772	0	0	0	995.8476019	64.95271938	0	0	0	6498.776424	162.9731333	0	0	0
Shogun	TAS	976.236105	69.69710672	1	1	4	1402.599088	75.07693549	1	3	12	2096.278948	47.70066688	1	6	24	1505.832348	56.43918288	1	5	20	1093.163071	58.16869947	1	5	20	7074.10956	139.0631709	1	20	80
Tyson	TAS	870.0480219	94.86571209	0	0	0	1351.753078	86.33676189	0	0	0	1879.813929	55.94958131	0	0	0	1419.516881	65.12689562	0	0	0	1016.263077	66.82340226	0	0	0	6537.394988	168.1986179	0	0	0
Ultra	TAS	902.7562474	90.27903449	0	0	0	1296.733649	82.70286024	0	0	0	1873.925727	53.53399815	0	0	0	1394.119578	62.47792535	0	0	0	983.5636763	64.12503114	0	0	0	6451.098878	160.8460969	0	0	0
Victoca	TAS	942.971516	87.5246172	1	3	12	1403.315368	73.56773443	1	2	8	1964.73339	48.12773591	1	5	20	1416.247089	53.61161615	1	3	12	1125.572983	55.69122689	1	3	12	6852.840345	146.1669158	1	16	64
Victorian	TAS	700.795552	75.0278853	2	7	28	1492.495133	56.53432889	2	4	16	2028.188615	37.17104372	2	10	40	1260.316597	42.79755444	2	8	32	988.5593341	43.58667699	2	7	28	6470.355231	118.0611261	2	36	144
Viscount	TAS	877.2385131	69.44643652	1	1	4	1382.389923	74.86283655	1	3	12	1961.390022	47.55844163	1	6	24	1419.824892	56.27791853	1	5	20	1020.245441	58.00324089	1	5	20	6661.088792	138.638513	1	20	80
WintasII	TAS	846.9583226	81.33684275	2	7	28	1222.55888	62.21081684	2	4	16	2114.260802	41.15224297	2	10	40	1394.927836	46.99070737	2	8	32	945.8889174	47.96375849	2	7	28	6524.594758	129.1821332	2	36	144
