# Supplementary material for: Estimation of ryegrass (Lolium) dry matter yield using genomic prediction considering genotype by environment interaction across south-eastern Australia
Source: Front Plant Sci. 2025 Jun 9;16:1579376. doi: 10.3389/fpls.2025.1579376 (PMC12183291; doi:10.3389/fpls.2025.1579376)
Supplement: Supplementary Table 4 — The GEBVs and environment-driven genetic responses. [file DataSheet4.csv]

GEBV_rank	Variety	GEBV (DM kg/ha)	GEBV_se (DM kg/ha)	AUM_Y (DM kg/ha)	AUM_Y_se (DM kg/ha)	rank_AUM	TAS_Y (DM kg/ha)	TAS_Y_se (DM kg/ha)	rank_TAS	GEBV_noGxE (DM kg/ha)	GEBV_noGxE_se (DM kg/ha)	rank_noGxE
1	BL011	524.4395544	117.196205	794.7502918	192.0995733	1	254.128817	134.3039679	2	51.66805104	37.43232891	9
2	Shogun	506.0679319	104.2586132	730.4341939	164.799513	2	281.7016699	127.7519246	1	55.00757677	15.60617457	4
3	Base	441.1144147	88.0044186	656.4699284	153.7715122	3	225.758901	85.63546466	5	67.34246264	11.10036285	1
4	BL008	406.9938481	113.8015456	583.7308512	184.9380618	4	230.2568451	132.6690636	4	62.25982883	34.8955128	3
5	Maxsyn	359.6947195	109.8891147	503.3986195	177.9254904	6	215.9908195	129.0154641	9	53.93609896	22.14011269	6
6	BL002	345.9936163	114.3195109	549.0538107	185.9438143	5	142.9334218	133.0439783	15	64.92051146	37.3487849	2
7	Platinum	338.6116828	103.8477254	454.3786546	163.9643042	7	222.8447111	127.4876747	7	26.3269149	20.7778995	21
8	Kidman	294.6718279	95.13698267	371.5174672	167.506819	10	217.8261886	90.2532409	8	34.12804582	14.55982596	17
9	BL012	279.1951151	117.4244175	405.6660364	192.4269506	9	152.7241938	134.6322548	14	50.33834722	46.47091587	10
10	BL015	268.8488464	116.7123679	411.2959783	191.4037314	8	126.4017145	133.6103249	19	53.29124838	13.63660651	7
11	Alto	254.6329959	96.71333015	311.4452455	143.5798916	13	197.8207463	129.6097513	10	-9.54142455	23.44370892	44
12	Munch	225.788476	114.0263312	326.6879508	186.2771252	12	124.8890011	131.5631005	20	42.4549012	8.493400636	11
13	Impact2	211.0288918	89.79395775	199.0775924	157.4469913	26	222.9801911	86.38439868	6	13.02391214	16.29085275	28
14	BL001	196.8825559	114.2194001	251.7246136	185.7862598	18	142.0404982	132.9200929	16	30.3085175	33.99347917	19
15	4Front	186.9742254	109.2013992	292.4678853	176.5504533	14	81.48056548	128.5679578	28	35.88770692	20.20690825	15
16	BL009	181.8906709	113.3606516	247.5632438	184.0056833	19	116.218098	132.4554939	22	35.20373067	33.24050178	16
17	Platform	177.2382371	106.7786894	255.6341597	171.1565645	16	98.84231456	127.7191625	25	21.7575471	15.74297089	24
18	Reward	168.3962643	96.25213611	258.3959011	156.4449057	15	78.39662753	112.1734652	29	22.00512465	26.6246699	23
19	BL014	166.8503548	113.3352473	240.0796334	184.2070985	20	93.62107631	132.0880692	26	40.75287488	13.20183948	12
20	AusVic	166.0749457	107.8319675	209.1742858	171.5274645	24	122.9756055	130.7259031	21	18.59129061	21.31658281	27
21	Halo	146.6377663	74.88007604	162.8976574	123.1817096	28	130.3778753	85.17258694	17	35.95628564	11.31103497	14
22	SFHustle	143.7109038	98.32801514	233.2994292	161.1487878	21	54.12237847	112.714961	32	20.17983759	13.3490765	26
23	Viscount	143.620807	103.6409649	255.5119147	163.4411318	17	31.72969932	127.4864496	35	29.75975869	17.86777685	20
24	BL003	117.3140584	114.230438	213.6419822	185.8058971	22	20.98613454	132.9305852	38	25.93911223	34.62971719	22
25	BL017	114.4777527	114.2322639	196.0331085	186.2174714	27	32.92239684	132.3597137	34	32.94906431	16.65232383	18
26	Request	114.2320006	114.8127547	141.5490984	187.2280038	29	86.91490278	132.9419016	27	11.39800409	32.86060198	30
27	Legion	113.1530501	107.7064097	211.0154152	173.3000923	23	15.29068503	127.9443658	40	20.75067629	15.52316978	25
28	Bealey	100.9842095	77.77392365	367.2771119	128.5113189	11	-165.3086928	87.63545922	62	52.25852853	13.60027364	8
29	Extreme	93.65320096	85.5741011	19.62359645	145.060703	40	167.6828055	90.82455376	12	-15.76007308	23.01609695	49
30	Victoca	92.64306619	111.66365	22.36942561	192.053281	39	162.9167068	113.976402	13	-18.66481768	39.80916039	51
31	One50	91.86858883	73.09143443	-2.87515754	119.6273211	41	186.6123352	84.01627933	11	1.342419488	10.20732311	37
32	Prospect	86.79674826	98.01977969	59.90085777	160.5498285	32	113.6926387	112.4956062	23	3.873479902	14.15003425	36
33	Barberia	79.97783231	91.950284	200.5489062	147.636803	25	-40.59324161	109.6484989	47	54.46854972	25.23634657	5
34	Excess	79.03455437	97.97578251	29.18184343	160.4690353	37	128.8872653	112.4575678	18	-3.055479901	13.59169439	40
35	BanquetII	57.83234838	83.83540459	39.33916215	141.5286252	35	76.32553462	89.90633176	30	11.00533742	28.44723961	31
36	Governor	49.27725416	114.2850664	68.74463758	186.2412329	31	29.80987073	132.5085235	36	8.346266244	24.80339223	34
37	BL004	45.94118256	114.3892462	98.17770406	186.0420258	30	-6.295338943	133.1463978	44	10.81949924	38.91470956	32
38	BL013	33.73717131	117.1722653	51.09343984	192.0649122	34	16.38090278	134.2699838	39	12.96477273	35.53461077	29
39	Expo	30.98703909	102.9532382	32.27585121	161.8651637	36	29.69822698	127.2680077	37	0.348039779	14.12506654	39
40	BL007	9.1219428	114.4409182	24.18634537	186.1300025	38	-5.94245977	133.2010406	43	0.399377206	40.98978169	38
41	WintasII	5.810886782	104.5299871	52.95012098	187.0949065	33	-41.32834741	93.28219962	48	35.96683585	15.90206956	13
42	BL016	-0.180119416	103.2506434	-63.75035934	170.8866916	43	63.39012051	115.933257	31	-16.48110411	17.02682729	50
43	Kingston	-19.12218936	110.2909077	-149.4207801	189.7641351	48	111.1764014	112.4540365	24	-34.32420717	26.31242142	57
44	Fitzroy	-42.4193813	104.4286861	-98.78713477	186.7027431	44	13.94837217	93.61350163	41	-9.284678186	23.99762311	43
45	Award	-57.42756401	116.4809987	-99.72184105	190.6585687	46	-15.13328697	133.8678542	45	-12.63217699	28.809588	45
46	Tyson	-66.73161477	116.663048	-99.15713162	190.9291044	45	-34.30609791	134.1161592	46	-13.81684142	33.37671704	46
47	Arrow	-80.19035436	83.43780463	-111.2083227	140.9806718	47	-49.17238599	89.28560444	49	-5.340310666	18.70147054	41
48	Avalon	-82.8573127	76.39171712	-399.8711261	126.3975607	62	234.1565007	85.82793504	3	-50.50959074	13.93436772	63
49	Ansa	-102.9401741	94.70918101	-240.0274593	157.9621614	54	34.14711109	104.53359	33	-38.18561783	13.18422516	58
50	BL005	-121.6077337	114.387183	-187.5779646	186.0462367	50	-55.6375027	133.1334232	51	-28.66179878	39.40988618	56
51	BL010	-140.9928063	117.3007507	-207.187737	192.2497795	52	-74.7978756	134.4540319	54	-15.45147476	42.36520349	48
52	Ohau	-144.0840737	109.327698	-32.48817964	187.9610767	42	-255.6799677	111.7175717	67	8.364308427	20.00789079	33
53	BL006	-144.9049833	113.7794374	-238.8070437	184.9037288	53	-51.00292299	132.6410666	50	-18.86961098	33.84781691	52
54	Samson	-161.6780542	98.66745638	-266.6456139	147.4646134	56	-56.71049451	131.1306814	52	-41.89851135	33.73827598	60
55	Camel	-165.0417475	110.2776388	-178.5816138	189.755564	49	-151.5018812	112.4164418	60	-15.15995925	26.16001905	47
56	Rely	-176.9760026	114.2408334	-256.0370159	186.1773685	55	-97.91498937	132.4456853	58	-23.13699018	23.32954936	54
57	Matrix	-183.192165	99.47508122	-303.0292404	166.9689796	59	-63.35508965	108.1782187	53	-45.4236861	12.91756394	62
58	Kamo	-196.9190432	99.65930369	-316.5841254	149.55374	61	-77.253961	131.7633717	55	-52.3994297	34.03607602	64
59	Rohan	-199.7878009	116.5048141	-311.7260361	190.4016059	60	-87.84956582	134.3157298	57	-41.57219929	44.58174327	59
60	Perun	-199.787945	111.4417138	-189.6160541	189.0145894	51	-209.9598359	118.1122657	65	6.577020168	9.253637712	35
61	Ultra	-242.0285983	106.0079617	-406.5652151	167.6317384	64	-77.49198147	129.8089058	56	-52.4074202	16.75955772	65
62	Jeta	-293.6999786	100.7653591	-289.4718072	166.5635123	58	-297.92815	113.4514292	68	-25.27672733	15.83591036	55
63	Jumbuck	-296.7831938	116.5215163	-428.6031932	190.7184591	65	-164.9631944	133.9235767	61	-54.90589145	29.89884646	66
64	24Seven	-297.4776708	101.3560045	-453.9299145	158.2703242	66	-141.0254271	126.6596348	59	-60.49802884	13.84949472	68
65	Bolton	-305.3457206	110.2692179	-402.7455416	189.7387792	63	-207.9458995	112.4117314	64	-43.0871273	25.77396899	61
66	Boomer	-328.8385692	110.3528717	-276.2980519	189.8462207	57	-381.3790866	112.5585965	69	-7.902027998	28.15396319	42
67	Revolution	-393.875024	91.04595104	-550.3927815	146.0614201	67	-237.3572664	108.7360215	66	-69.99384726	19.75432653	69
68	Kingsgate	-406.0688874	115.3662954	-636.9324938	188.3970632	69	-175.2052809	133.2068882	63	-80.7907025	33.69494071	70
69	Victorian	-538.6198622	75.15252913	-1088.483091	122.8806292	72	11.24336672	86.55611767	42	-114.0192823	12.29638824	72
70	Meridian	-654.0878068	110.3603258	-596.5200145	189.8473789	68	-711.655599	112.5858729	72	-19.10713375	28.06977112	53
71	Endure	-802.4785503	103.252621	-895.6309081	184.3227434	70	-709.3261925	93.11037138	71	-55.22219779	20.38937267	67
72	Helix	-813.5894069	106.699521	-1058.542263	182.4770615	71	-568.636551	110.6402873	70	-91.9084048	24.06226718	71
